# Supplementary material for: (Methanol-κO)bis­{2-meth­oxy-6-[(4-methyl­phen­yl)iminiometh­yl]phenolato-κ2 O,O′}tris­(nitrato-κ2 O,O′)lanthanum(III)
Source: Acta Crystallogr Sect E Struct Rep Online. 2010 Sep 30;66(Pt 10):m1332–3. doi: 10.1107/S1600536810038109 (PMC2983206; doi:10.1107/S1600536810038109)
Supplement: Supplementary file 2 [file e-66-m1332-Isup2.hkl]

# 
# h,k,l, Fc-squared, Fo-squared, sigma(Fo-squared) and status flag 
# 
data_I
_shelx_title ' J in P1                     New: P-1' 
_shelx_refln_list_code          4 
_shelx_F_calc_maximum      242.46 
_exptl_crystal_F_000       847.84 
_reflns_d_resolution_high  0.7643 
 
loop_ 
 _symmetry_equiv_pos_as_xyz 
 'x, y, z' 
 '-x, -y, -z' 
 
_cell_length_a     7.8616 
_cell_length_b    14.6502 
_cell_length_c    16.6470 
_cell_angle_alpha  73.210 
_cell_angle_beta   85.648 
_cell_angle_gamma  79.320 
 
_shelx_F_squared_multiplier     1.000 
 
loop_ 
 _refln_index_h 
 _refln_index_k 
 _refln_index_l 
 _refln_F_squared_calc 
 _refln_F_squared_meas 
 _refln_F_squared_sigma 
 _refln_observed_status 
   1   0   0    35519.98    31784.41    430.83 o 
   2   0   0     7073.81     7395.56     89.80 o 
   3   0   0     2785.12     2619.74     28.37 o 
   4   0   0     3939.24     4268.97     42.24 o 
   5   0   0     2541.67     2503.72     26.43 o 
   6   0   0     1892.13     1780.47     24.06 o 
   7   0   0      606.06      606.08     15.73 o 
   8   0   0      682.26      731.74     21.74 o 
   9   0   0      174.16      172.35     18.01 o 
  10   0   0      125.30      106.76     20.86 o 
  -9   1   0      349.26      342.40     20.85 o 
  -8   1   0      101.09       95.18     12.05 o 
  -7   1   0      962.87      996.59     18.13 o 
  -6   1   0     1028.54      990.33     25.23 o 
  -5   1   0      220.77      233.32      4.93 o 
  -4   1   0     1780.90     1712.97     17.30 o 
  -3   1   0     6590.41     6238.58     69.42 o 
  -2   1   0     3656.96     4117.58     56.54 o 
  -1   1   0     1293.12      967.03     14.06 o 
   0   1   0     3304.79     3545.46     70.24 o 
   1   1   0     6960.09     5833.58     56.96 o 
   2   1   0    10823.08    11870.93    121.76 o 
   3   1   0     2075.11     2224.72     22.98 o 
   4   1   0       58.52       59.68      2.62 o 
   5   1   0      614.32      448.38      7.33 o 
   6   1   0        9.31       18.33      3.29 o 
   7   1   0       35.69       34.17      4.68 o 
   8   1   0       42.65       54.53      9.79 o 
   9   1   0       12.94       11.38      8.47 o 
  10   1   0        4.12       10.85     14.15 o 
  -9   2   0       11.59       18.71      9.62 o 
  -8   2   0       64.34       57.30     13.82 o 
  -7   2   0       14.00        7.36      4.15 o 
  -6   2   0      454.87      415.60      9.91 o 
  -5   2   0      551.29      566.43      7.85 o 
  -4   2   0      105.12      114.45      3.44 o 
  -3   2   0      662.99      746.15      9.60 o 
  -2   2   0     5842.30     5792.89     79.01 o 
  -1   2   0     6321.08     6906.06     93.78 o 
   0   2   0     9726.46     8955.82     81.52 o 
   1   2   0      355.53      699.12      7.95 o 
   2   2   0    17179.88    16790.31    165.25 o 
   3   2   0     2493.88     2578.84     28.32 o 
   4   2   0        9.22       25.72      3.39 o 
   5   2   0      295.65      260.87      6.26 o 
   6   2   0     1604.36     1528.04     26.57 o 
   7   2   0      876.77      851.00     21.06 o 
   8   2   0      693.19      642.46     24.31 o 
   9   2   0      285.07      324.73     19.07 o 
  10   2   0      167.57      146.43     29.04 o 
  -9   3   0      347.82      359.55     21.02 o 
  -8   3   0      760.27      738.20     22.22 o 
  -7   3   0     1292.25     1239.20     29.06 o 
  -6   3   0     1193.13     1138.85     22.00 o 
  -5   3   0     1826.67     1849.67     25.60 o 
  -4   3   0     5945.27     6242.28     64.05 o 
  -3   3   0     9392.23     9101.35     91.12 o 
  -2   3   0     4498.31     4350.70     48.26 o 
  -1   3   0    14039.56    14805.49    163.90 o 
   0   3   0     3472.00     3237.30     30.53 o 
   1   3   0       53.23      100.39      2.84 o 
   2   3   0    22761.53    22215.25    213.54 o 
   3   3   0    17894.80    17692.94    168.95 o 
   4   3   0     4239.98     4386.43     41.50 o 
   5   3   0     1677.24     1631.31     25.83 o 
   6   3   0      552.63      488.37     14.44 o 
   7   3   0      560.71      500.13     17.58 o 
   8   3   0      880.62      880.79     29.52 o 
   9   3   0      258.13      256.17     17.27 o 
  10   3   0      123.61      121.33     14.92 o 
  -9   4   0      159.81      183.82     17.03 o 
  -8   4   0      347.20      351.58     15.78 o 
  -7   4   0     1375.12     1300.25     30.34 o 
  -6   4   0     1028.98     1121.57     19.44 o 
  -5   4   0      529.79      548.40      9.82 o 
  -4   4   0      182.26      145.83      3.28 o 
  -3   4   0     2183.34     2320.28     23.77 o 
  -2   4   0     4994.05     5274.31     47.75 o 
  -1   4   0     6374.40     7053.57     79.30 o 
   0   4   0     1092.88     1155.42     12.07 o 
   1   4   0      707.61      791.33      9.59 o 
   2   4   0     4736.93     4343.79     46.86 o 
   3   4   0      560.01      611.80      9.17 o 
   4   4   0       39.67       29.22      2.08 o 
   5   4   0      879.12      887.23     15.56 o 
   6   4   0        8.35        5.97      7.41 o 
   7   4   0        0.37       -6.56      6.56 o 
   8   4   0       12.15       11.67      7.66 o 
   9   4   0       40.33       34.01      9.64 o 
  10   4   0       11.91       12.37      9.45 o 
  -9   5   0       37.17       31.54     11.44 o 
  -8   5   0       44.03       44.08     12.27 o 
  -7   5   0        8.50       13.86      6.16 o 
  -6   5   0       33.12       31.30      4.26 o 
  -5   5   0       49.97       47.57      4.70 o 
  -4   5   0      123.40      118.49      3.91 o 
  -3   5   0      433.56      427.45      6.67 o 
  -2   5   0      593.46      536.71      7.14 o 
  -1   5   0     3828.51     4066.85     40.10 o 
   0   5   0     1233.48     1204.97     13.72 o 
   1   5   0     1242.39     1128.43     13.24 o 
   2   5   0     2577.34     2786.70     31.49 o 
   3   5   0     2871.62     2602.86     32.47 o 
   4   5   0     4207.79     4395.82     40.06 o 
   5   5   0     2359.78     2337.21     34.44 o 
   6   5   0     1427.80     1306.30     27.76 o 
   7   5   0      481.14      493.76     20.29 o 
   8   5   0      292.87      287.43     16.59 o 
   9   5   0      223.88      212.21     16.59 o 
  10   5   0      161.88      165.35     16.77 o 
  -8   6   0      404.88      403.33     17.35 o 
  -7   6   0      876.98      847.03     20.62 o 
  -6   6   0     1214.68     1205.76     21.21 o 
  -5   6   0     1576.73     1590.82     27.19 o 
  -4   6   0     1500.31     1491.64     21.92 o 
  -3   6   0     4113.69     4330.31     43.09 o 
  -2   6   0     1383.00     1314.42     14.92 o 
  -1   6   0     4184.24     4181.38     41.67 o 
   0   6   0    12209.12    12768.11    108.75 o 
   1   6   0     9376.14    10039.85     98.41 o 
   2   6   0     4156.89     3968.64     52.13 o 
   3   6   0     4705.87     4643.24     60.06 o 
   4   6   0     2392.83     2401.35     33.23 o 
   5   6   0     2676.59     2548.16     39.87 o 
   6   6   0     1273.89     1188.37     26.42 o 
   7   6   0      704.31      639.33     23.15 o 
   8   6   0      100.50       94.15     11.79 o 
   9   6   0       50.25       46.91     11.02 o 
  10   6   0       62.22       69.10     13.10 o 
  -8   7   0      314.64      323.33     15.96 o 
  -7   7   0      402.57      436.72     15.00 o 
  -6   7   0      197.96      216.51     11.58 o 
  -5   7   0      653.15      622.40     18.08 o 
  -4   7   0     1395.55     1367.83     23.83 o 
  -3   7   0      484.67      500.35      9.08 o 
  -2   7   0      532.14      521.57      7.30 o 
  -1   7   0      354.89      456.54      6.61 o 
   0   7   0       40.66       45.27      2.19 o 
   1   7   0       23.59       40.52      3.83 o 
   2   7   0        8.08        4.70      2.09 o 
   3   7   0      233.05      226.84      5.41 o 
   4   7   0      291.21      391.15      9.45 o 
   5   7   0        0.20        3.16      2.98 o 
   6   7   0       24.83       47.30      6.34 o 
   7   7   0       15.40        1.79     10.40 o 
   8   7   0        3.34       -2.46      7.28 o 
   9   7   0       10.40       13.74      9.26 o 
  -8   8   0       36.35       31.74      8.71 o 
  -7   8   0      165.10      152.92     10.18 o 
  -6   8   0      121.61      136.00      9.99 o 
  -5   8   0      215.02      219.40     10.96 o 
  -4   8   0      128.18      131.30      6.68 o 
  -3   8   0      956.62      949.78     15.89 o 
  -2   8   0     1948.41     1842.95     23.52 o 
  -1   8   0     2395.36     2168.55     23.34 o 
   0   8   0     2279.80     2494.03     23.92 o 
   1   8   0     5248.56     5838.17     57.99 o 
   2   8   0     4621.65     4322.44     44.16 o 
   3   8   0     1693.98     1673.90     21.57 o 
   4   8   0       66.84       77.01      5.33 o 
   5   8   0      881.47      871.50     16.23 o 
   6   8   0      790.21      786.78     17.54 o 
   7   8   0      663.39      658.26     24.02 o 
   8   8   0      419.74      437.58     44.51 o 
   9   8   0      146.96      160.57     26.94 o 
  -7   9   0      427.18      436.97     28.06 o 
  -6   9   0      873.31      834.96     30.80 o 
  -5   9   0     1509.74     1462.87     31.79 o 
  -4   9   0     1157.09     1123.05     21.66 o 
  -3   9   0     1502.61     1538.01     23.33 o 
  -2   9   0     4276.10     4127.38     51.94 o 
  -1   9   0     1964.05     2010.97     25.48 o 
   0   9   0      471.99      514.01      9.27 o 
   1   9   0     2162.46     2166.84     25.80 o 
   2   9   0     3473.89     3238.90     49.25 o 
   3   9   0     2793.40     2762.02     35.28 o 
   4   9   0      797.04      827.33     22.32 o 
   5   9   0      798.86      769.66     16.93 o 
   6   9   0      924.25      921.71     23.79 o 
   7   9   0      358.50      360.16     20.20 o 
   8   9   0      122.85      120.21     13.61 o 
   9   9   0       59.48       49.61     11.92 o 
  -7  10   0       39.79       48.19     21.01 o 
  -6  10   0      172.75      163.23     14.47 o 
  -5  10   0      225.47      252.57     16.29 o 
  -4  10   0      204.09      202.57     15.50 o 
  -3  10   0       48.72       52.32      5.31 o 
  -2  10   0      440.57      409.10     14.34 o 
  -1  10   0      452.53      463.89     11.98 o 
   0  10   0      127.03      119.24      5.62 o 
   1  10   0      263.72      341.61      8.82 o 
   2  10   0       44.33       43.72      3.47 o 
   3  10   0       35.45       50.52      4.32 o 
   4  10   0       23.99       23.27      4.69 o 
   5  10   0       25.68       27.67      6.25 o 
   6  10   0        3.26        1.06      4.37 o 
   7  10   0       45.58       45.33      9.05 o 
   8  10   0       58.38       72.19     18.79 o 
   9  10   0       48.52       58.03     19.57 o 
  -6  11   0      150.92      135.02     14.28 o 
  -5  11   0      247.22      241.86     16.42 o 
  -4  11   0      216.64      224.52     14.96 o 
  -3  11   0      421.23      449.85     15.20 o 
  -2  11   0     1064.68     1021.67     20.61 o 
  -1  11   0      665.12      639.59     15.08 o 
   0  11   0      630.61      689.36     15.58 o 
   1  11   0     1045.22     1125.16     19.21 o 
   2  11   0      846.48      822.00     15.29 o 
   3  11   0     1167.65     1115.05     22.50 o 
   4  11   0     1173.36     1246.79     33.75 o 
   5  11   0     1343.41     1369.53     55.48 o 
   6  11   0      882.63      857.45     56.14 o 
   7  11   0      385.41      398.32     29.13 o 
   8  11   0      141.72      133.37     21.04 o 
   9  11   0      134.73      128.28     22.66 o 
  -6  12   0      393.61      434.95     25.63 o 
  -5  12   0      601.73      567.42     40.94 o 
  -4  12   0     1143.78      971.99     31.79 o 
  -3  12   0     1790.24     1725.85     45.20 o 
  -2  12   0     1029.42     1100.55     27.19 o 
  -1  12   0      766.82      807.41     18.12 o 
   0  12   0     2041.28     2074.90     34.47 o 
   1  12   0      602.40      596.69     14.65 o 
   2  12   0       13.33       16.26      5.09 o 
   3  12   0      393.26      414.57     26.44 o 
   4  12   0     1040.91     1090.29     31.84 o 
   5  12   0      530.95      526.20     21.92 o 
   6  12   0      309.78      292.94     17.44 o 
   7  12   0       72.79       53.28     14.30 o 
   8  12   0       48.72       43.46     16.90 o 
  -5  13   0       73.56       79.79     12.20 o 
  -4  13   0      138.20      108.28     12.57 o 
  -3  13   0      100.14      106.48     15.32 o 
  -2  13   0       71.74       74.53      8.54 o 
  -1  13   0       10.05       16.19      5.53 o 
   0  13   0       29.76       27.48      5.02 o 
   1  13   0       15.97        9.66      4.50 o 
   2  13   0      290.87      284.81     16.08 o 
   3  13   0      354.62      340.54     26.67 o 
   4  13   0      108.80      103.20     11.34 o 
   5  13   0      144.20      128.58     12.88 o 
   6  13   0       85.27       92.93     29.07 o 
   7  13   0       52.69       49.04     24.73 o 
   8  13   0       16.00       21.94     13.49 o 
  -5  14   0      148.12      133.62     15.58 o 
  -4  14   0      205.07      182.42     21.64 o 
  -3  14   0      226.18      235.70     16.57 o 
  -2  14   0      461.68      453.55     16.88 o 
  -1  14   0      954.17      925.50     24.63 o 
   0  14   0      801.34      783.07     21.49 o 
   1  14   0      249.98      234.59     11.69 o 
   2  14   0      732.51      708.23     37.88 o 
   3  14   0     1231.68     1282.85     53.35 o 
   4  14   0      780.85      716.02     38.12 o 
   5  14   0      394.86      358.48     18.75 o 
   6  14   0      262.62      273.85     18.55 o 
   7  14   0      217.47      215.87     16.99 o 
  -4  15   0      473.57      403.76     22.29 o 
  -3  15   0      484.70      516.73     23.63 o 
  -2  15   0      469.70      504.83     18.38 o 
  -1  15   0      296.51      316.53     14.82 o 
   0  15   0      485.82      491.65     17.41 o 
   1  15   0      306.34      301.71     24.73 o 
   2  15   0      202.54      197.09     22.42 o 
   3  15   0      526.21      573.36     34.71 o 
   4  15   0      195.73      224.19     24.10 o 
   5  15   0       80.22       83.38     18.34 o 
   6  15   0       93.73      109.40     13.68 o 
   7  15   0       30.78       36.77     30.42 o 
  -3  16   0        1.79       -5.64      8.46 o 
  -2  16   0        3.42        3.29      6.68 o 
  -1  16   0        0.29       -4.70      6.26 o 
   0  16   0        8.42        4.74      6.23 o 
   1  16   0       33.03       43.70     15.94 o 
   2  16   0       21.02       24.64     14.87 o 
   3  16   0        4.45        4.44     13.73 o 
   4  16   0       71.99       83.38     18.76 o 
   5  16   0      103.89       90.33     19.42 o 
   6  16   0       68.89       63.96     18.34 o 
  -1  17   0      312.79      342.96     16.55 o 
   0  17   0      437.60      447.02     19.07 o 
   1  17   0      328.66      420.86     32.67 o 
   2  17   0      309.83      293.36     27.93 o 
   3  17   0      549.46      549.62     37.40 o 
   4  17   0      344.85      371.65     31.47 o 
   5  17   0      149.61      204.65     25.96 o 
   1  18   0      310.12      334.96     31.41 o 
   2  18   0      159.85      202.55     25.96 o 
   3  18   0       72.53       44.42     17.14 o 
  -4 -17   1        3.61      -12.71     12.71 o 
  -3 -17   1        9.28       18.82     15.83 o 
  -2 -17   1        1.98        2.22     13.31 o 
  -1 -17   1       12.55        1.26     13.61 o 
   0 -17   1       26.73        7.19     14.03 o 
   1 -17   1       18.72       18.78      8.11 o 
  -6 -16   1      110.40      100.41     21.10 o 
  -5 -16   1      186.86      192.84     24.64 o 
  -4 -16   1      206.56      195.42     24.16 o 
  -3 -16   1      449.60      488.36     35.07 o 
  -2 -16   1      410.82      404.32     30.27 o 
  -1 -16   1      287.86      295.34     27.39 o 
   0 -16   1      534.18      566.15     19.45 o 
   1 -16   1      421.75      426.72     22.70 o 
   2 -16   1      374.64      331.48     16.31 o 
  -6 -15   1      259.75      256.50     26.97 o 
  -5 -15   1      352.86      352.65     29.55 o 
  -4 -15   1      482.64      500.83     34.35 o 
  -3 -15   1      423.45      455.03     32.25 o 
  -2 -15   1      390.22      401.02     30.03 o 
  -1 -15   1      441.24      400.78     29.55 o 
   0 -15   1      627.29      616.72     19.47 o 
   1 -15   1      389.14      390.59     16.23 o 
   2 -15   1      270.13      287.20     14.70 o 
   3 -15   1      181.87      174.35     15.45 o 
   4 -15   1      157.93      138.59     20.92 o 
  -7 -14   1       22.69       34.17     10.69 o 
  -6 -14   1       33.11       32.36     10.69 o 
  -5 -14   1        3.66       -7.67     10.49 o 
  -4 -14   1        2.92       18.40     12.77 o 
  -3 -14   1       31.51       43.88     14.45 o 
  -2 -14   1        2.21      -10.01     10.01 o 
  -1 -14   1        1.09       -5.13      6.20 o 
   0 -14   1       19.19        7.70      5.75 o 
   1 -14   1        6.65        4.27      5.86 o 
   2 -14   1       45.54       53.08     11.27 o 
   3 -14   1      227.50      216.07     15.85 o 
   4 -14   1      133.77      130.66     14.68 o 
  -8 -13   1       75.23      104.06     20.62 o 
  -7 -13   1      165.75      155.22     15.07 o 
  -6 -13   1      377.90      428.00     21.74 o 
  -5 -13   1      339.89      359.25     19.93 o 
  -4 -13   1      593.94      554.72     32.61 o 
  -3 -13   1     1863.41     1885.34     67.86 o 
  -2 -13   1     1523.72     1658.51     61.56 o 
  -1 -13   1      317.36      370.04     12.00 o 
   0 -13   1      748.66      725.58     20.02 o 
   1 -13   1     1343.83     1288.20     29.28 o 
   2 -13   1     1692.43     1697.52     36.02 o 
   3 -13   1      934.63      952.72     31.37 o 
   4 -13   1      427.99      442.15     21.87 o 
   5 -13   1      482.52      497.28     24.32 o 
  -8 -12   1      150.96      131.82     21.22 o 
  -7 -12   1      349.91      350.35     19.14 o 
  -6 -12   1      693.73      747.20     86.83 o 
  -5 -12   1      888.57      900.03     29.38 o 
  -4 -12   1      963.93     1019.29     30.70 o 
  -3 -12   1      717.68      760.92     37.10 o 
  -2 -12   1     1857.92      957.66     42.14 o 
  -1 -12   1     1746.71     1768.50     30.32 o 
   0 -12   1      590.10      632.44     15.57 o 
   1 -12   1      348.87      359.50     16.28 o 
   2 -12   1      547.66      539.21     17.32 o 
   3 -12   1      443.62      407.08     19.52 o 
   4 -12   1      177.19      149.44     36.75 o 
   5 -12   1       41.74       39.99     10.39 o 
   6 -12   1       93.17       94.48     13.69 o 
  -8 -11   1       21.30        6.41     13.79 o 
  -7 -11   1       11.52       17.21      9.32 o 
  -6 -11   1        5.20       -7.09      7.43 o 
  -5 -11   1        1.68        8.51      7.81 o 
  -4 -11   1       15.70       15.71      7.52 o 
  -3 -11   1        9.91       18.55      9.65 o 
  -2 -11   1       47.66       17.24      9.99 o 
  -1 -11   1       20.18       19.68      3.70 o 
   0 -11   1      306.48      337.63     10.62 o 
   1 -11   1      787.34      784.13     17.24 o 
   2 -11   1      391.88      370.40     11.69 o 
   3 -11   1       31.34       39.41      7.84 o 
   4 -11   1      168.06      155.60     13.12 o 
   5 -11   1      335.16      344.64     19.23 o 
   6 -11   1      184.26      209.03     32.94 o 
  -9 -10   1       83.66       75.52     19.69 o 
  -8 -10   1      114.31      112.05     13.49 o 
  -7 -10   1      229.30      282.85     30.60 o 
  -6 -10   1      736.02      726.81     17.73 o 
  -5 -10   1     1396.55     1353.36     29.95 o 
  -4 -10   1     1391.62     1515.10     42.65 o 
  -3 -10   1      929.65      868.45     16.92 o 
  -2 -10   1      962.87      877.86     15.08 o 
  -1 -10   1     1830.92     1914.31     31.62 o 
   0 -10   1     4057.74     4233.16     54.47 o 
   1 -10   1     3437.84     3459.71     50.87 o 
   2 -10   1     2612.13     2623.42     40.96 o 
   3 -10   1     1363.97     1270.74     28.20 o 
   4 -10   1     1654.75     1520.95     40.99 o 
   5 -10   1     1067.91      966.14     31.68 o 
   6 -10   1      507.18      523.24     23.33 o 
   7 -10   1      324.14      309.95     19.79 o 
  -9  -9   1      350.36      408.27     22.78 o 
  -8  -9   1      229.32      226.80     16.56 o 
  -7  -9   1      381.37      353.35     17.67 o 
  -6  -9   1      335.79      319.83     11.40 o 
  -5  -9   1     1179.60     1191.79     58.90 o 
  -4  -9   1      814.72      890.29     31.04 o 
  -3  -9   1      753.95      715.44     12.13 o 
  -2  -9   1     1983.99     1875.12     22.08 o 
  -1  -9   1     2162.88     2306.52     38.31 o 
   0  -9   1     1201.76     1245.04     17.54 o 
   1  -9   1     1468.79     1456.53     20.03 o 
   2  -9   1     1128.34     1077.71     17.79 o 
   3  -9   1      275.70      275.58      8.31 o 
   4  -9   1      221.11      218.10     10.49 o 
   5  -9   1      799.34      719.89     28.49 o 
   6  -9   1      432.05      420.95     18.93 o 
   7  -9   1       53.27       60.89      7.98 o 
  -9  -8   1       14.51       12.40     10.10 o 
  -8  -8   1        6.20        5.93      7.87 o 
  -7  -8   1        8.26        4.44      6.79 o 
  -6  -8   1       22.49       31.82      5.18 o 
  -5  -8   1       18.71       27.55      5.71 o 
  -4  -8   1       16.37       27.06      4.15 o 
  -3  -8   1      477.19      463.25     12.94 o 
  -2  -8   1       61.72       83.29      3.06 o 
  -1  -8   1       30.47       45.63      2.32 o 
   0  -8   1      273.40      267.46      6.48 o 
   1  -8   1      905.67     1004.04     14.55 o 
   2  -8   1     1779.42     1751.52     23.90 o 
   3  -8   1      699.24      697.24     13.21 o 
   4  -8   1      707.77      752.81     16.39 o 
   5  -8   1      243.23      239.93     11.63 o 
   6  -8   1      266.91      279.88     13.26 o 
   7  -8   1      265.20      275.65     14.02 o 
   8  -8   1      120.71      126.46     19.68 o 
  -9  -7   1      172.73      174.76     20.83 o 
  -8  -7   1      227.59      228.76     15.83 o 
  -7  -7   1      648.25      636.16     33.18 o 
  -6  -7   1     1355.79     1342.86     29.21 o 
  -5  -7   1     1496.18     1459.45     23.48 o 
  -4  -7   1       10.18       13.96      3.12 o 
  -3  -7   1     2298.51     2443.14     25.38 o 
  -2  -7   1    11559.61    11883.37    115.06 o 
  -1  -7   1     8694.45     9045.93     76.80 o 
   0  -7   1     7296.78     7199.47     56.82 o 
   1  -7   1     5071.66     4986.18     43.82 o 
   2  -7   1     2548.75     2507.07     28.26 o 
   3  -7   1     3628.01     3649.96     47.22 o 
   4  -7   1     1864.75     1839.43     30.33 o 
   5  -7   1      883.54      843.52     18.14 o 
   6  -7   1      764.25      774.75     21.43 o 
   7  -7   1      573.11      552.65     19.47 o 
   8  -7   1      318.81      310.26     16.14 o 
 -10  -6   1       93.81      120.67     15.47 o 
  -9  -6   1      170.85      193.29     15.96 o 
  -8  -6   1      310.00      324.52     37.49 o 
  -7  -6   1      748.39      721.02     50.08 o 
  -6  -6   1     1353.68     1255.23     24.19 o 
  -5  -6   1     1932.25     1960.11     28.87 o 
  -4  -6   1      529.69      543.00     12.42 o 
  -3  -6   1     1793.13     1648.36     18.01 o 
  -2  -6   1     3573.20     3617.66     40.05 o 
  -1  -6   1     6480.92     6343.65     73.45 o 
   0  -6   1     6763.93     7563.99     65.73 o 
   1  -6   1     4556.34     5161.50     45.34 o 
   2  -6   1       88.67       49.32      2.37 o 
   3  -6   1      593.02      564.40     10.80 o 
   4  -6   1      100.53      104.53      5.64 o 
   5  -6   1        7.48       21.44      4.13 o 
   6  -6   1        4.97        5.40      4.36 o 
   7  -6   1       59.01       83.25     16.81 o 
   8  -6   1       11.62        6.86      6.40 o 
 -10  -5   1        7.40        0.89      9.15 o 
  -9  -5   1       22.45       17.35      9.00 o 
  -8  -5   1        2.08       -5.53      9.98 o 
  -7  -5   1      196.31      181.09     13.31 o 
  -6  -5   1       32.51       35.57      5.04 o 
  -5  -5   1      193.64      204.03      6.42 o 
  -4  -5   1       46.62       36.70      2.73 o 
  -3  -5   1        8.31       34.73      2.96 o 
  -2  -5   1        7.68        3.60      1.53 o 
  -1  -5   1     1777.42     1892.80     23.97 o 
   0  -5   1     5946.57     5918.03     71.19 o 
   1  -5   1      920.35      969.77     10.81 o 
   2  -5   1     1690.18     2020.84     20.28 o 
   3  -5   1      483.13      478.61      7.18 o 
   4  -5   1     2091.58     2220.95     30.46 o 
   5  -5   1     1442.39     1480.29     25.71 o 
   6  -5   1      850.65      861.32     19.85 o 
   7  -5   1      319.23      297.29     14.21 o 
   8  -5   1      267.79      303.59     15.14 o 
   9  -5   1      196.97      205.90     14.11 o 
 -10  -4   1      112.91      114.46     20.59 o 
  -9  -4   1      139.91      123.97     13.66 o 
  -8  -4   1      284.51      284.09     17.05 o 
  -7  -4   1     1197.51     1132.49     27.20 o 
  -6  -4   1     2189.50     2010.97     33.46 o 
  -5  -4   1     2766.77     2620.86     39.93 o 
  -4  -4   1     5404.14     5143.31     51.48 o 
  -3  -4   1    16499.30    16192.08    167.60 o 
  -2  -4   1     2267.18     2179.95     25.01 o 
  -1  -4   1      247.95      291.73      5.16 o 
   0  -4   1      897.85      834.98     10.06 o 
   1  -4   1     5870.54     6338.19     54.76 o 
   2  -4   1     5878.60     6189.55     56.14 o 
   3  -4   1     8875.59     8825.08     84.03 o 
   4  -4   1      865.01      860.25     12.89 o 
   5  -4   1      825.04      787.81     14.66 o 
   6  -4   1     1667.75     1568.72     27.97 o 
   7  -4   1      692.83      623.83     20.74 o 
   8  -4   1      274.65      291.01     14.74 o 
   9  -4   1      287.77      353.17     24.73 o 
 -10  -3   1      111.89      116.87     14.83 o 
  -9  -3   1      381.49      431.13     30.51 o 
  -8  -3   1      925.12      919.64     30.31 o 
  -7  -3   1      662.27      706.71     16.90 o 
  -6  -3   1      436.89      458.32     16.61 o 
  -5  -3   1       55.80       62.74      7.28 o 
  -4  -3   1     6337.79     6170.47     64.84 o 
  -3  -3   1     6345.06     6477.38     68.48 o 
  -2  -3   1      475.82      575.45      7.46 o 
  -1  -3   1      608.22      894.47      9.79 o 
   0  -3   1     8923.15     8563.39     83.32 o 
   1  -3   1     4799.12     4895.81     48.22 o 
   2  -3   1      757.30      703.91      8.03 o 
   3  -3   1       85.06      108.28      2.69 o 
   4  -3   1      595.54      686.21      9.15 o 
   5  -3   1      698.36      697.92     11.79 o 
   6  -3   1       17.28       25.00      4.26 o 
   7  -3   1       54.50       77.40      8.57 o 
   8  -3   1        5.47       16.01      6.57 o 
   9  -3   1        6.25        4.95      9.34 o 
 -10  -2   1        0.00        4.52      9.34 o 
  -9  -2   1        4.75        7.36      8.75 o 
  -8  -2   1       39.46       45.29      9.85 o 
  -7  -2   1        0.72       13.13      4.17 o 
  -6  -2   1      346.03      369.78     10.76 o 
  -5  -2   1     1239.89     1074.67     17.19 o 
  -4  -2   1     6607.19     7063.66     68.23 o 
  -3  -2   1      358.20      299.17     12.42 o 
  -2  -2   1     9647.60     9985.55     96.74 o 
  -1  -2   1     1525.77     1043.67     11.36 o 
   0  -2   1    10926.66    12940.71    133.50 o 
   1  -2   1     5107.05     5118.98     50.05 o 
   2  -2   1     1661.44     1700.86     20.38 o 
   3  -2   1     8186.27     7760.88     69.58 o 
   4  -2   1     1711.64     1682.98     17.46 o 
   5  -2   1      391.15      395.31     13.16 o 
   6  -2   1      629.39      636.30     12.89 o 
   7  -2   1     1853.20     1899.96     38.93 o 
   8  -2   1      826.98      798.44     29.97 o 
   9  -2   1      179.79      157.58     15.66 o 
 -10  -1   1      136.65      109.94     14.25 o 
  -9  -1   1      333.57      360.26     63.75 o 
  -8  -1   1      928.49      909.31     29.71 o 
  -7  -1   1      967.48      951.57     17.95 o 
  -6  -1   1     1167.80     1140.19     27.77 o 
  -5  -1   1      358.82      298.63     10.11 o 
  -4  -1   1      412.03      433.60      7.14 o 
  -3  -1   1     4107.31     4070.43     40.20 o 
  -2  -1   1    39270.61    37781.50    417.20 o 
  -1  -1   1    11954.73    10790.66    104.43 o 
   0  -1   1     6362.12     8540.27     95.32 o 
   1  -1   1     9269.52     8765.98     84.82 o 
   2  -1   1     3043.42     3339.20     38.27 o 
   3  -1   1     4007.32     4117.48     36.06 o 
   4  -1   1     4144.06     4143.55     41.36 o 
   5  -1   1     3543.58     3511.23     41.38 o 
   6  -1   1     1812.60     1828.95     27.07 o 
   7  -1   1      557.35      560.96     23.90 o 
   8  -1   1      528.78      524.15     22.94 o 
   9  -1   1      157.43      115.00     14.45 o 
 -10   0   1       95.80       69.05     18.70 o 
  -9   0   1      283.07      272.07     17.74 o 
  -8   0   1      250.45      251.39     17.67 o 
  -7   0   1      332.76      328.23     10.42 o 
  -6   0   1     1254.04     1213.72     17.86 o 
  -5   0   1      545.81      570.20      8.15 o 
  -4   0   1     2067.21     2141.54     23.52 o 
  -3   0   1      499.45      524.43      7.92 o 
  -2   0   1     1282.55     1495.35     19.39 o 
  -1   0   1      724.20      431.99      6.61 o 
   1   0   1      142.28       37.30      1.37 o 
   2   0   1     2548.61     2225.17     24.18 o 
   3   0   1      185.17      220.86      3.89 o 
   4   0   1      567.52      566.83      7.88 o 
   5   0   1       93.30       73.27      6.57 o 
   6   0   1        3.81       13.48      4.23 o 
   7   0   1      203.27      193.14      9.86 o 
   8   0   1       23.07       14.59     12.52 o 
   9   0   1        3.81        6.84      9.20 o 
  10   0   1       84.68       81.34     19.72 o 
  -9   1   1        2.27       16.28      9.62 o 
  -8   1   1      176.54      183.72     13.67 o 
  -7   1   1      148.79      160.41      6.99 o 
  -6   1   1       10.76       24.18      3.27 o 
  -5   1   1      767.57      783.81      8.93 o 
  -4   1   1     1197.46     1113.50     18.20 o 
  -3   1   1      278.38      312.32      6.66 o 
  -2   1   1     7405.09     7630.48     92.78 o 
   0   1   1    30994.15    21538.55   1083.98 o 
   1   1   1    16868.80    19078.06    184.13 o 
   2   1   1       32.19       25.45      1.66 o 
   3   1   1      979.76      929.63     11.37 o 
   4   1   1     1579.33     1787.93     18.39 o 
   5   1   1     2727.18     2800.22     33.92 o 
   6   1   1     2658.98     2481.48     43.36 o 
   7   1   1      784.83      752.07     19.26 o 
   8   1   1      327.15      326.89     14.70 o 
   9   1   1      304.51      354.69     19.29 o 
  10   1   1      229.46      234.20     26.61 o 
  -9   2   1      257.77      262.66     18.88 o 
  -8   2   1      199.55      197.14     28.14 o 
  -7   2   1      685.78      734.99     19.60 o 
  -6   2   1     2615.41     2534.74     29.42 o 
  -5   2   1     2371.24     2381.08     25.07 o 
  -4   2   1     4354.21     4337.25     45.22 o 
  -3   2   1     9168.01     9175.55     85.95 o 
  -2   2   1    16866.74    16780.19    226.86 o 
  -1   2   1     3448.31     4154.56     57.35 o 
   0   2   1    24912.51    22513.34    219.99 o 
   1   2   1     7341.79     8803.83     98.05 o 
   2   2   1       81.14      120.65      2.64 o 
   3   2   1     1756.12     1778.49     19.00 o 
   4   2   1     1355.15     1496.13     17.13 o 
   5   2   1     1384.03     1336.93     18.44 o 
   6   2   1     2271.78     2161.26     30.89 o 
   7   2   1      408.01      401.31     13.63 o 
   8   2   1      674.01      642.88     24.36 o 
   9   2   1      113.86      124.38     36.18 o 
  10   2   1       28.87       27.26     13.31 o 
  -9   3   1      159.95      134.40     15.03 o 
  -8   3   1       13.52       16.74      8.31 o 
  -7   3   1      282.63      289.32      9.93 o 
  -6   3   1      285.01      319.55      8.55 o 
  -5   3   1       17.29       19.86      2.55 o 
  -4   3   1     3036.82     3321.99     35.60 o 
  -3   3   1     4208.89     4427.31     45.39 o 
  -2   3   1     1021.73     1085.22     16.09 o 
  -1   3   1     1124.31     1629.30     23.36 o 
   0   3   1      114.15      182.64      2.69 o 
   1   3   1      786.95     1143.52     12.52 o 
   2   3   1     4618.95     4253.29     42.58 o 
   3   3   1      111.15       90.08      2.93 o 
   4   3   1       11.02       12.28      1.68 o 
   5   3   1        1.46        2.13      2.21 o 
   6   3   1      258.65      289.97     11.10 o 
   7   3   1      298.31      282.48     15.93 o 
   8   3   1       63.72       54.88      9.96 o 
   9   3   1       54.13       52.60     11.03 o 
  10   3   1       13.66       12.85      9.87 o 
  -9   4   1       43.24       46.69     11.74 o 
  -8   4   1      187.23      154.61     14.38 o 
  -7   4   1      171.16      158.74      9.59 o 
  -6   4   1      355.50      327.80      9.73 o 
  -5   4   1      734.72      711.67     12.64 o 
  -4   4   1     2125.47     2127.25     25.63 o 
  -3   4   1     5981.13     6364.15     69.46 o 
  -2   4   1     4496.85     4540.45     50.31 o 
  -1   4   1       61.89       32.31      1.29 o 
   0   4   1     5291.65     5117.78     50.27 o 
   1   4   1      565.31      433.08      5.92 o 
   2   4   1     1302.86     1654.64     18.16 o 
   3   4   1     6517.88     6126.84     60.57 o 
   4   4   1     4924.73     4932.30     48.33 o 
   5   4   1     1695.20     1692.32     24.18 o 
   6   4   1     1557.85     1468.59     30.00 o 
   7   4   1      897.51      828.59     21.29 o 
   8   4   1     1271.01     1208.92     35.45 o 
   9   4   1      432.56      406.28     20.37 o 
  10   4   1      191.71      208.20     17.53 o 
  -9   5   1      310.78      328.56     21.36 o 
  -8   5   1      398.13      421.72     17.02 o 
  -7   5   1      892.27      817.21     19.73 o 
  -6   5   1     1751.53     1678.19     26.06 o 
  -5   5   1     1795.71     1793.38     34.21 o 
  -4   5   1      639.55      639.52     10.81 o 
  -3   5   1     5727.77     6141.64     67.55 o 
  -2   5   1    17295.13    18649.37    183.71 o 
  -1   5   1    15411.92    14969.39    166.04 o 
   0   5   1     5639.79     5681.95     56.01 o 
   1   5   1     1058.88     1132.27     14.05 o 
   2   5   1     3019.48     2924.92     38.87 o 
   3   5   1     6418.24     6335.33     62.92 o 
   4   5   1     3251.03     3209.44     31.93 o 
   5   5   1     1786.75     1775.48     29.36 o 
   6   5   1      378.13      369.96     13.70 o 
   7   5   1      273.53      276.51     22.57 o 
   8   5   1      462.26      478.96     21.23 o 
   9   5   1      169.21      171.25     19.36 o 
  10   5   1       92.48       99.27     18.76 o 
  -8   6   1       87.67       97.09     10.56 o 
  -7   6   1      167.32      175.03     13.13 o 
  -6   6   1      159.35      160.80      6.88 o 
  -5   6   1      642.76      628.02     13.56 o 
  -4   6   1      280.38      270.66      6.51 o 
  -3   6   1       67.28       90.83      2.59 o 
  -2   6   1     1879.71     2107.70     23.00 o 
  -1   6   1     6238.47     6822.64     65.86 o 
   0   6   1       33.44       43.29      1.99 o 
   1   6   1      130.20      125.57      3.53 o 
   2   6   1      530.05      582.11     10.89 o 
   3   6   1      417.31      473.56      8.28 o 
   4   6   1      625.59      518.45      7.95 o 
   5   6   1       77.07       90.50      5.15 o 
   6   6   1      194.84      185.03      9.79 o 
   7   6   1       12.74       14.39      6.96 o 
   8   6   1       58.84       54.89     10.17 o 
   9   6   1       62.76       65.06     11.74 o 
  10   6   1       43.62       48.25     17.59 o 
  -8   7   1       36.80       46.31     12.60 o 
  -7   7   1      227.04      236.63     14.28 o 
  -6   7   1      684.51      706.97     20.01 o 
  -5   7   1      295.23      265.43     13.12 o 
  -4   7   1       31.22       31.33      3.62 o 
  -3   7   1     2384.03     2295.64     25.70 o 
  -2   7   1     3463.65     3593.90     33.76 o 
  -1   7   1     5626.25     5936.94     57.45 o 
   0   7   1     8634.75     9043.48     81.99 o 
   1   7   1     4353.15     4492.96     40.35 o 
   2   7   1     5412.93     5360.86     60.67 o 
   3   7   1     4310.93     4385.69     47.79 o 
   4   7   1     2085.45     2088.17     27.49 o 
   5   7   1     2639.51     2728.89     42.64 o 
   6   7   1     1758.89     1730.43     35.00 o 
   7   7   1      649.02      595.88     22.31 o 
   8   7   1      348.09      372.45     50.86 o 
   9   7   1      232.09      226.47     19.09 o 
  10   7   1      188.68      185.52     27.48 o 
  -8   8   1      275.88      268.92     13.81 o 
  -7   8   1      897.89      856.06     21.49 o 
  -6   8   1     1300.59     1260.91     29.31 o 
  -5   8   1      867.04      885.01     18.39 o 
  -4   8   1     1043.08     1079.86     20.04 o 
  -3   8   1     2763.77     2715.46     35.70 o 
  -2   8   1     2422.17     2500.57     30.07 o 
  -1   8   1     1607.59     1549.93     17.73 o 
   0   8   1     2945.45     3165.58     30.75 o 
   1   8   1     5769.71     6159.70     57.42 o 
   2   8   1     4782.00     4847.41     48.91 o 
   3   8   1     3118.53     3055.51     30.59 o 
   4   8   1      536.25      522.19      9.60 o 
   5   8   1      819.90      788.56     15.11 o 
   6   8   1      727.10      779.47     20.44 o 
   7   8   1      482.29      440.96     42.02 o 
   8   8   1      108.53       97.59     11.95 o 
   9   8   1       97.85      111.98     13.92 o 
  -7   9   1       57.44       45.67      8.43 o 
  -6   9   1       66.72       72.90     10.83 o 
  -5   9   1       65.54       52.17      6.98 o 
  -4   9   1      279.73      287.30      9.55 o 
  -3   9   1       56.36       61.50      4.90 o 
  -2   9   1       73.77       95.91      5.63 o 
  -1   9   1      250.29      235.03      6.74 o 
   0   9   1      181.58      138.14      6.43 o 
   1   9   1        4.45       11.50      2.69 o 
   2   9   1       84.95       89.90      3.73 o 
   3   9   1       22.02       43.89      3.02 o 
   4   9   1       28.82       37.69      6.20 o 
   5   9   1       67.29       78.87      5.39 o 
   6   9   1      167.84      152.42      8.12 o 
   7   9   1       88.07       96.63     20.08 o 
   8   9   1      156.79      175.00     14.54 o 
   9   9   1       63.25       50.50     11.87 o 
  -7  10   1      172.97      157.43     13.05 o 
  -6  10   1      128.68      131.89     13.54 o 
  -5  10   1      330.51      278.15     17.23 o 
  -4  10   1     2067.01     1945.61     48.17 o 
  -3  10   1     1514.66     1517.50     26.46 o 
  -2  10   1      924.76      903.22     18.01 o 
  -1  10   1     2116.39     2053.29     32.62 o 
   0  10   1     1096.44     1147.63     18.73 o 
   1  10   1     2316.78     2248.33     35.40 o 
   2  10   1     2364.36     2315.55     29.70 o 
   3  10   1     1696.29     1594.65     22.35 o 
   4  10   1     1205.30     1307.98     24.63 o 
   5  10   1     1194.33     1246.82     27.90 o 
   6  10   1      978.74      936.18     24.69 o 
   7  10   1      747.28      719.69     25.65 o 
   8  10   1      312.25      362.71     44.03 o 
   9  10   1      145.82      157.34     18.58 o 
  -6  11   1      385.71      446.97     25.18 o 
  -5  11   1      911.88      896.15     30.83 o 
  -4  11   1     1671.92     1561.33     42.28 o 
  -3  11   1     1189.09     1125.45     25.72 o 
  -2  11   1      945.75      960.66     19.52 o 
  -1  11   1     1728.36     1684.77     28.78 o 
   0  11   1     2144.36     2311.07     36.41 o 
   1  11   1     1944.41     1935.10     38.45 o 
   2  11   1     1477.44     1373.91     24.90 o 
   3  11   1     1198.16     1176.81     20.75 o 
   4  11   1     1421.23     1563.00     39.41 o 
   5  11   1      401.54      402.43     18.31 o 
   6  11   1      147.43      135.40     12.73 o 
   7  11   1       95.57       93.69     17.38 o 
   8  11   1       25.14       20.86     14.27 o 
   9  11   1       18.55        7.19     14.93 o 
  -6  12   1       32.50       43.52     10.32 o 
  -5  12   1       28.33       47.00     12.20 o 
  -4  12   1       48.24       52.76     28.11 o 
  -3  12   1      139.67      128.63     13.12 o 
  -2  12   1        5.03       10.45      5.23 o 
  -1  12   1       55.58       35.26      5.29 o 
   0  12   1        1.49        1.06      3.92 o 
   1  12   1        0.31       -0.27      3.66 o 
   2  12   1      151.80      117.84     13.58 o 
   3  12   1       40.52       27.65      4.92 o 
   4  12   1      182.63      180.00     12.75 o 
   5  12   1      131.26      130.71     12.25 o 
   6  12   1      154.93      159.07     13.75 o 
   7  12   1      170.91      153.34     20.74 o 
   8  12   1       57.09       18.16     14.45 o 
  -5  13   1      253.79      199.37     16.36 o 
  -4  13   1      404.07      376.37     19.56 o 
  -3  13   1      553.29      551.27     47.27 o 
  -2  13   1     1078.26     1036.85     25.64 o 
  -1  13   1     1207.26     1139.36     26.42 o 
   0  13   1     1475.22     1499.29     27.67 o 
   1  13   1     1469.96     1590.35     28.59 o 
   2  13   1      690.16      714.56     21.94 o 
   3  13   1      741.84      713.81     36.03 o 
   4  13   1      932.84      933.65     29.55 o 
   5  13   1      655.82      645.02     24.48 o 
   6  13   1      546.94      564.47     23.97 o 
   7  13   1      202.28      236.79     17.06 o 
   8  13   1       93.20       90.87     19.24 o 
  -5  14   1      460.57      458.29     27.36 o 
  -4  14   1      497.82      498.14     23.14 o 
  -3  14   1      444.62      475.02     41.48 o 
  -2  14   1      454.22      464.37     17.11 o 
  -1  14   1      444.12      444.65     16.37 o 
   0  14   1      405.21      400.30     14.80 o 
   1  14   1      334.62      326.27     13.39 o 
   2  14   1      373.62      401.40     19.50 o 
   3  14   1      596.05      530.62     32.37 o 
   4  14   1      529.77      527.20     33.63 o 
   5  14   1       76.85       65.42     10.90 o 
   6  14   1       41.87       51.09     19.93 o 
   7  14   1       35.62       44.18     11.26 o 
   8  14   1       43.23       36.33     15.35 o 
  -4  15   1        2.30       -0.36      8.28 o 
  -3  15   1        5.23        9.97      8.07 o 
  -2  15   1       18.90       13.30      6.82 o 
  -1  15   1       39.27       41.94      7.49 o 
   0  15   1      119.52      143.29     10.43 o 
   1  15   1       22.64       23.26      6.55 o 
   2  15   1      121.60      138.59     19.48 o 
   3  15   1      496.51      500.83     33.63 o 
   4  15   1       61.93       74.63     17.38 o 
   5  15   1        2.22       -5.57     12.41 o 
   6  15   1       12.35       19.40     10.01 o 
   7  15   1       58.01       48.96     11.93 o 
  -3  16   1      241.92      251.17     39.59 o 
  -2  16   1      219.07      197.74     13.14 o 
  -1  16   1      302.36      336.93     20.78 o 
   0  16   1      502.05      545.06     18.92 o 
   1  16   1      717.93      689.67     25.73 o 
   2  16   1      626.15      544.59     35.37 o 
   3  16   1      571.30      592.00     37.28 o 
   4  16   1      410.48      445.08     31.77 o 
   5  16   1      231.04      228.56     26.20 o 
   6  16   1      194.96      248.29     26.79 o 
  -2  17   1      177.03      174.27     13.52 o 
  -1  17   1      120.41      117.85     11.58 o 
   0  17   1      124.00      110.84     10.75 o 
   1  17   1      195.19      185.34     23.74 o 
   2  17   1       61.51       65.22     18.22 o 
   3  17   1      123.52      170.24     23.74 o 
   4  17   1      240.59      238.87     26.85 o 
   5  17   1       54.23       37.05     17.56 o 
   0  18   1       65.26       85.71     15.06 o 
   1  18   1       66.91       92.31     21.04 o 
   2  18   1       29.17       27.51     16.54 o 
   3  18   1       88.72       82.54     20.32 o 
  -4 -17   2      119.25      119.71     22.72 o 
  -3 -17   2      155.52      153.57     23.50 o 
  -2 -17   2      225.65      213.58     26.02 o 
  -1 -17   2      334.80      331.19     30.51 o 
   0 -17   2      389.13      442.26     33.51 o 
   1 -17   2      393.57      373.09     31.59 o 
  -5 -16   2      118.56      115.15     21.46 o 
  -4 -16   2      119.64      121.39     20.74 o 
  -3 -16   2      220.13      253.26     26.38 o 
  -2 -16   2      211.04      203.03     24.22 o 
  -1 -16   2      160.65      189.66     23.14 o 
   0 -16   2      236.60      245.29     25.12 o 
   1 -16   2      327.15      293.78     15.15 o 
   2 -16   2      229.68      262.16     25.87 o 
  -6 -15   2        0.41        8.09     12.89 o 
  -5 -15   2        0.13       -0.24     13.61 o 
  -4 -15   2        0.45       -6.11     10.25 o 
  -3 -15   2       61.70       49.15     16.12 o 
  -2 -15   2       83.35       86.20     18.22 o 
  -1 -15   2        1.04      -10.97     10.97 o 
   0 -15   2        5.55        7.25      7.37 o 
   1 -15   2      129.03      136.63     10.93 o 
   2 -15   2       41.69       21.44      7.31 o 
   3 -15   2       80.41       70.13     11.77 o 
  -7 -14   2       96.28      119.00     14.52 o 
  -6 -14   2      260.09      260.03     17.86 o 
  -5 -14   2      298.95      287.13     26.61 o 
  -4 -14   2      197.17      176.71     21.16 o 
  -3 -14   2      401.32      481.94     31.53 o 
  -2 -14   2      925.58      959.27     45.44 o 
  -1 -14   2      990.75      998.30     46.10 o 
   0 -14   2     1142.55     1118.98     27.05 o 
   1 -14   2     1064.30     1054.98     26.73 o 
   2 -14   2      705.39      737.83     22.04 o 
   3 -14   2      686.11      764.87     29.25 o 
   4 -14   2      236.13      208.25     16.74 o 
  -7 -13   2      190.89      214.90     41.30 o 
  -6 -13   2      378.65      372.40     20.11 o 
  -5 -13   2      247.75      226.23     16.87 o 
  -4 -13   2      360.21      377.52     28.35 o 
  -3 -13   2      149.93      151.18     19.06 o 
  -2 -13   2      266.91      271.72     23.44 o 
  -1 -13   2      906.58      888.51     29.61 o 
   0 -13   2      580.86      579.38     22.16 o 
   1 -13   2      518.60      505.47     16.90 o 
   2 -13   2      540.01      555.99     18.19 o 
   3 -13   2      111.81      137.37     13.36 o 
   4 -13   2       42.48       45.71     17.83 o 
   5 -13   2       28.65       37.54     10.81 o 
  -8 -12   2        0.78      -12.11     12.11 o 
  -7 -12   2        2.65        8.98      8.62 o 
  -6 -12   2        0.03       -6.89      7.72 o 
  -5 -12   2       30.70       37.89      9.45 o 
  -4 -12   2        5.20       -2.07      6.77 o 
  -3 -12   2       64.07       96.27     16.42 o 
  -2 -12   2      310.20      280.48     22.66 o 
  -1 -12   2      186.67      192.00     10.29 o 
   0 -12   2      614.46      601.33     15.45 o 
   1 -12   2      523.88      490.42     16.18 o 
   2 -12   2       87.01       98.95      8.59 o 
   3 -12   2      517.17      534.85     25.45 o 
   4 -12   2      316.44      287.29     39.74 o 
   5 -12   2      204.52      208.94     23.08 o 
   6 -12   2      170.32      184.65     17.31 o 
  -8 -11   2      214.52      204.29     24.88 o 
  -7 -11   2      337.86      337.01     19.33 o 
  -6 -11   2      820.15      862.48     29.10 o 
  -5 -11   2      706.77      683.53     24.54 o 
  -4 -11   2      931.60      899.71     27.77 o 
  -3 -11   2      843.35      829.41     25.68 o 
  -2 -11   2     1109.15     1094.37     26.32 o 
  -1 -11   2      807.27      780.79     17.47 o 
   0 -11   2     1329.72     1446.07     26.12 o 
   1 -11   2     2281.57     2212.93     36.33 o 
   2 -11   2     2366.92     2212.40     42.02 o 
   3 -11   2     1248.01     1203.48     44.39 o 
   4 -11   2      527.01      486.61     26.49 o 
   5 -11   2      469.52      453.35     29.85 o 
   6 -11   2      559.03      535.15     56.38 o 
  -9 -10   2      241.65      258.23     19.18 o 
  -8 -10   2      236.09      236.28     23.29 o 
  -7 -10   2      189.58      208.24     12.08 o 
  -6 -10   2      460.13      460.00     20.46 o 
  -5 -10   2      899.26      906.29     23.30 o 
  -4 -10   2     1268.64     1280.03     30.97 o 
  -3 -10   2      283.84      255.05     17.01 o 
  -2 -10   2      384.59      340.91     12.69 o 
  -1 -10   2      698.10      730.90     16.15 o 
   0 -10   2       17.58       17.68      4.12 o 
   1 -10   2       17.20       12.23      3.98 o 
   2 -10   2       94.25      113.30      7.01 o 
   3 -10   2      234.91      203.03     15.62 o 
   4 -10   2      750.91      682.30     24.86 o 
   5 -10   2      177.63      179.35     14.47 o 
   6 -10   2        1.61        4.33      7.89 o 
   7 -10   2        5.51       -7.97     11.57 o 
  -9  -9   2        1.62       12.24     10.38 o 
  -8  -9   2       14.84       21.98      9.48 o 
  -7  -9   2        7.02        5.17      7.10 o 
  -6  -9   2      285.80      300.91     16.51 o 
  -5  -9   2       57.85       40.20      7.13 o 
  -4  -9   2        5.86       11.13      4.04 o 
  -3  -9   2      107.34      115.65     10.58 o 
  -2  -9   2      423.58      456.16      8.62 o 
  -1  -9   2        4.51        8.31      2.03 o 
   0  -9   2      822.23      815.05     14.07 o 
   1  -9   2     2563.00     2611.74     32.46 o 
   2  -9   2     3353.61     3389.89     44.40 o 
   3  -9   2      741.68      801.91     17.28 o 
   4  -9   2      255.61      231.63     11.06 o 
   5  -9   2      736.86      722.73     20.77 o 
   6  -9   2      555.93      573.19     19.68 o 
   7  -9   2      230.84      263.88     15.12 o 
  -9  -8   2      310.41      311.06     19.96 o 
  -8  -8   2      167.67      164.41     14.67 o 
  -7  -8   2      316.53      321.41     17.26 o 
  -6  -8   2      811.03      835.54     19.10 o 
  -5  -8   2     1571.17     1468.91     31.07 o 
  -4  -8   2     2135.22     2254.81     48.91 o 
  -3  -8   2     1387.96     1451.29     18.30 o 
  -2  -8   2     2567.46     2328.85     24.16 o 
  -1  -8   2     3844.54     4048.62     36.81 o 
   0  -8   2     6249.35     6536.59     60.14 o 
   1  -8   2     2198.26     2103.42     26.56 o 
   2  -8   2     3014.65     2835.61     34.54 o 
   3  -8   2     2938.61     2886.37     43.96 o 
   4  -8   2     1251.03     1290.19     24.21 o 
   5  -8   2     1354.09     1311.13     29.55 o 
   6  -8   2     1483.71     1462.19     33.36 o 
   7  -8   2      476.31      437.93     20.40 o 
   8  -8   2      146.05      131.89     12.56 o 
  -9  -7   2      157.76      170.96     16.25 o 
  -8  -7   2      125.23      126.94     13.21 o 
  -7  -7   2      577.54      558.69     22.33 o 
  -6  -7   2      565.80      576.31     17.29 o 
  -5  -7   2      644.50      629.72     15.00 o 
  -4  -7   2      503.83      522.66     11.49 o 
  -3  -7   2     1517.51     1542.79     17.64 o 
  -2  -7   2     5627.74     5828.81     67.75 o 
  -1  -7   2     3325.97     3613.02     35.60 o 
   0  -7   2      269.36      311.35      5.09 o 
   1  -7   2       62.99       41.17      2.19 o 
   2  -7   2      256.04      236.53      7.76 o 
   3  -7   2      450.76      510.00      9.77 o 
   4  -7   2       25.92       34.52      4.63 o 
   5  -7   2        0.18       -0.19      4.96 o 
   6  -7   2       66.59       57.66      7.67 o 
   7  -7   2       27.54       35.43      8.89 o 
   8  -7   2        1.81       -6.41      6.41 o 
  -9  -6   2       25.01       16.90     10.37 o 
  -8  -6   2       57.07       58.27     16.30 o 
  -7  -6   2       87.32      101.51      9.32 o 
  -6  -6   2       21.08       15.80      6.72 o 
  -5  -6   2      110.08      138.39      6.19 o 
  -4  -6   2      593.59      555.48     11.58 o 
  -3  -6   2      550.75      652.76      9.20 o 
  -2  -6   2     3953.79     3849.74     39.97 o 
  -1  -6   2     5121.73     5130.16     54.31 o 
   0  -6   2     2007.38     1806.38     19.22 o 
   1  -6   2      835.00      830.50      9.60 o 
   2  -6   2     3551.51     3918.17     39.75 o 
   3  -6   2     1666.53     1693.43     24.61 o 
   4  -6   2     2144.37     2062.33     33.17 o 
   5  -6   2     1681.93     1684.00     29.19 o 
   6  -6   2      528.12      534.99     17.39 o 
   7  -6   2      258.80      277.69     14.08 o 
   8  -6   2      359.45      341.32     16.15 o 
 -10  -5   2       34.65       37.68     11.49 o 
  -9  -5   2      186.30      193.72     20.05 o 
  -8  -5   2      611.22      558.61     23.42 o 
  -7  -5   2     1551.52     1499.20     33.25 o 
  -6  -5   2     1143.62     1168.09     52.25 o 
  -5  -5   2     3496.57     3208.38     42.87 o 
  -4  -5   2     4816.01     4685.05     55.95 o 
  -3  -5   2     5770.86     5915.71     52.22 o 
  -2  -5   2     7206.14     7449.37     74.12 o 
  -1  -5   2    10175.04    10016.89    162.45 o 
   0  -5   2     7847.41     7912.75     83.65 o 
   1  -5   2     8200.77     8822.05     75.58 o 
   2  -5   2     1356.47     1299.34     14.28 o 
   3  -5   2     2355.09     2218.22     24.04 o 
   4  -5   2     3379.80     3325.64     43.71 o 
   5  -5   2     1573.55     1532.37     26.86 o 
   6  -5   2      689.14      624.96     19.13 o 
   7  -5   2      559.07      540.06     18.69 o 
   8  -5   2      396.31      428.67     17.88 o 
   9  -5   2      259.57      265.70     15.76 o 
 -10  -4   2       99.93      103.04     14.76 o 
  -9  -4   2      132.78      145.90     14.70 o 
  -8  -4   2      136.17      151.08     11.19 o 
  -7  -4   2      203.76      231.81     12.03 o 
  -6  -4   2     1117.92     1137.90     22.13 o 
  -5  -4   2     1132.73     1104.36     21.09 o 
  -4  -4   2      156.00      175.02      4.56 o 
  -3  -4   2     4175.93     4148.12     45.43 o 
  -2  -4   2     2708.10     2854.44     32.03 o 
  -1  -4   2     1560.33     1809.91     19.79 o 
   0  -4   2     1648.91     1534.67     18.21 o 
   1  -4   2     1160.61     1108.45     11.38 o 
   2  -4   2      518.74      620.13      7.26 o 
   3  -4   2       37.77       60.22      3.02 o 
   4  -4   2      271.79      282.09      8.46 o 
   5  -4   2      240.44      244.13      8.63 o 
   6  -4   2        6.27       12.19      5.24 o 
   7  -4   2       12.96       29.21      6.73 o 
   8  -4   2        7.98        0.45      6.22 o 
   9  -4   2        0.19       -4.27      7.05 o 
 -10  -3   2        3.45       10.02      9.73 o 
  -9  -3   2        5.46       -5.99      7.84 o 
  -8  -3   2       15.77       25.48      7.46 o 
  -7  -3   2      658.98      636.22     19.31 o 
  -6  -3   2     1615.02     1600.28     28.67 o 
  -5  -3   2     1893.65     1779.97     25.93 o 
  -4  -3   2      390.13      397.70      7.15 o 
  -3  -3   2       16.71       61.74      4.05 o 
  -2  -3   2     8963.29     9115.93     95.09 o 
  -1  -3   2     3183.97     2811.70     28.87 o 
   0  -3   2     1145.19     1031.40     11.79 o 
   1  -3   2     7842.80     8203.74     80.11 o 
   2  -3   2     1074.15      976.21     10.07 o 
   3  -3   2     2804.44     2629.06     25.69 o 
   4  -3   2     6280.01     6332.21     65.86 o 
   5  -3   2     1372.17     1363.80     27.94 o 
   6  -3   2     1199.28     1233.08     32.48 o 
   7  -3   2     1645.02     1621.06     35.33 o 
   8  -3   2      625.21      603.42     37.07 o 
   9  -3   2      319.92      288.12     19.91 o 
 -10  -2   2      155.19      182.87     42.11 o 
  -9  -2   2      385.88      406.92     20.68 o 
  -8  -2   2      939.89      855.48     24.60 o 
  -7  -2   2     1103.55      987.31     20.78 o 
  -6  -2   2     1864.28     1929.92     31.84 o 
  -5  -2   2     2306.07     2241.80     30.92 o 
  -4  -2   2     4290.10     4467.42     61.57 o 
  -3  -2   2    22718.40    22488.77    248.53 o 
  -2  -2   2     3480.27     3672.70     36.63 o 
  -1  -2   2       24.99       70.53      2.46 o 
   0  -2   2    13652.39    16245.65    179.93 o 
   1  -2   2    10119.83     9872.74     95.73 o 
   2  -2   2     1671.76     1499.33     14.26 o 
   3  -2   2     3528.31     3312.05     31.40 o 
   4  -2   2     3346.54     3603.21     36.86 o 
   5  -2   2     3421.93     3403.66     45.09 o 
   6  -2   2     1369.83     1290.83     24.01 o 
   7  -2   2      673.38      639.31     38.78 o 
   8  -2   2      347.81      332.94     15.01 o 
   9  -2   2      361.41      332.51     20.19 o 
 -10  -1   2      128.44      118.04     15.91 o 
  -9  -1   2      189.19      227.27     20.68 o 
  -8  -1   2      302.29      303.69     14.26 o 
  -7  -1   2      411.25      437.46     12.36 o 
  -6  -1   2     1435.19     1439.38     22.84 o 
  -5  -1   2       24.36       33.47      2.47 o 
  -4  -1   2      142.93      170.14      5.66 o 
  -3  -1   2     4269.82     4274.34     45.95 o 
  -2  -1   2    22546.42    23748.99    262.60 o 
  -1  -1   2    27626.33    24348.95    220.84 o 
   0  -1   2     1022.40     1642.76     15.93 o 
   1  -1   2     8250.92     9633.60     93.26 o 
   2  -1   2       12.78        9.05      1.03 o 
   3  -1   2     1407.88     1452.55     14.35 o 
   4  -1   2      183.64      159.94      3.93 o 
   5  -1   2      127.58      115.31      4.49 o 
   6  -1   2       14.65       16.57      3.58 o 
   7  -1   2      147.73      149.96     11.79 o 
   8  -1   2       48.91       54.05      8.20 o 
   9  -1   2       11.49       19.24      9.41 o 
 -10   0   2        5.66       12.17     14.51 o 
  -9   0   2       53.62       32.59      9.88 o 
  -8   0   2      157.66      177.47     11.86 o 
  -7   0   2      146.08      146.73      9.90 o 
  -6   0   2      142.61      157.01      6.18 o 
  -5   0   2      393.69      372.89      5.34 o 
  -4   0   2      655.08      668.88     10.90 o 
  -3   0   2     3939.37     4291.86     53.30 o 
  -2   0   2     2029.72     1833.24     23.40 o 
  -1   0   2     1553.90     2303.95     32.05 o 
   0   0   2     5723.35     4381.51     42.77 o 
   1   0   2     4375.79     5587.61     54.50 o 
   2   0   2       68.99       51.70      1.70 o 
   3   0   2     8060.29     8093.17     77.37 o 
   4   0   2     5191.59     5265.70     51.99 o 
   5   0   2     2276.47     2387.35     29.72 o 
   6   0   2     1682.10     1665.50     25.22 o 
   7   0   2     1335.85     1289.99     24.66 o 
   8   0   2      595.54      620.00     28.74 o 
   9   0   2      281.97      271.76     18.91 o 
  10   0   2       48.10       64.02     17.74 o 
  -9   1   2      382.66      319.63     19.96 o 
  -8   1   2      974.70      949.10     22.12 o 
  -7   1   2      662.05      709.88     14.52 o 
  -6   1   2     1159.60     1046.67     15.92 o 
  -5   1   2     1241.63     1216.00     14.22 o 
  -4   1   2     9922.93    10171.69    101.54 o 
  -3   1   2    14405.51    14199.71    192.12 o 
  -2   1   2     6062.51     5698.81    112.80 o 
   0   1   2    19615.76    17200.60    192.74 o 
   1   1   2     7178.28     8623.49     95.98 o 
   2   1   2      300.95      268.38      3.84 o 
   3   1   2     1146.84     1198.52     13.60 o 
   4   1   2     4709.10     5045.38     47.21 o 
   5   1   2     1884.05     1844.79     23.98 o 
   6   1   2     1537.73     1406.36     22.24 o 
   7   1   2      257.37      284.53     10.98 o 
   8   1   2      174.19      140.34     11.23 o 
   9   1   2      179.86      172.88     14.63 o 
  10   1   2       32.31       30.63     16.66 o 
  -9   2   2      269.29      257.19     18.86 o 
  -8   2   2      157.19      169.82     14.68 o 
  -7   2   2        6.51        8.51      3.42 o 
  -6   2   2      749.23      698.65     14.06 o 
  -5   2   2     1336.92     1370.09     20.96 o 
  -4   2   2     1002.43     1080.91     18.33 o 
  -3   2   2        1.31       20.83      4.66 o 
  -2   2   2     4461.50     4642.08     90.33 o 
   0   2   2      212.70       70.22      1.61 o 
   1   2   2     5995.07     7185.05     90.89 o 
   2   2   2    27962.42    27646.29    265.03 o 
   3   2   2       42.29       44.64      2.36 o 
   4   2   2      135.17      162.28      3.42 o 
   5   2   2       56.36      100.06      9.32 o 
   6   2   2      282.85      292.14     11.02 o 
   7   2   2      340.01      312.05     12.22 o 
   8   2   2       12.51       -0.02      7.28 o 
   9   2   2       19.58        5.34      8.18 o 
  10   2   2       57.26       58.48     11.70 o 
  -9   3   2       15.79       26.70     14.45 o 
  -8   3   2        2.08        5.32     10.04 o 
  -7   3   2       79.77       56.96      4.96 o 
  -6   3   2     1558.70     1528.20     21.72 o 
  -5   3   2     1279.82     1285.96     18.21 o 
  -4   3   2     2810.67     2766.26     35.95 o 
  -3   3   2     3962.95     3954.62     53.39 o 
  -2   3   2     8467.00     8487.80    162.32 o 
  -1   3   2     2832.67     2379.84     33.06 o 
   0   3   2     2961.61     3466.29     39.31 o 
   1   3   2     7433.86     7249.70     70.69 o 
   2   3   2       31.35       49.04      2.04 o 
   3   3   2      352.93      221.28      4.36 o 
   4   3   2     2167.19     2311.63     22.02 o 
   5   3   2     1759.60     1688.92     25.85 o 
   6   3   2     3405.74     3255.28     47.95 o 
   7   3   2      790.20      726.34     19.45 o 
   8   3   2      420.16      372.41     18.67 o 
   9   3   2      422.01      415.87     48.61 o 
  10   3   2      167.10      156.94     15.61 o 
  -9   4   2      388.04      384.15     21.57 o 
  -8   4   2      117.24      110.01     13.15 o 
  -7   4   2      125.50      103.35      5.78 o 
  -6   4   2     2718.43     2690.77     42.41 o 
  -5   4   2     2617.96     2639.07     35.67 o 
  -4   4   2     1807.72     1701.79     26.42 o 
  -3   4   2     5451.48     5593.09     66.93 o 
  -2   4   2     6406.87     6819.07     88.05 o 
  -1   4   2     8242.89     8007.97     97.10 o 
   0   4   2     4815.32     5130.10     57.97 o 
   1   4   2      473.86      469.27      6.23 o 
   2   4   2     7970.14     8344.69     87.44 o 
   3   4   2     5420.04     5484.81     54.59 o 
   4   4   2     1796.20     1793.82     19.12 o 
   5   4   2      591.22      523.89     15.60 o 
   6   4   2      994.47      972.53     22.37 o 
   7   4   2       96.03       89.68      7.78 o 
   8   4   2      130.54      123.22     15.14 o 
   9   4   2       50.42       50.92     11.31 o 
  10   4   2       25.53       20.40     10.04 o 
  -9   5   2       58.42       60.73     14.69 o 
  -8   5   2       57.07       60.47     14.78 o 
  -7   5   2      142.11      145.21      8.85 o 
  -6   5   2      222.84      275.92     15.18 o 
  -5   5   2       79.23      113.16      6.70 o 
  -4   5   2       13.93       20.14      2.86 o 
  -3   5   2      384.32      486.62     10.23 o 
  -2   5   2       97.65      125.82      4.27 o 
  -1   5   2     3400.44     3286.10     37.58 o 
   0   5   2      117.69       85.38      2.12 o 
   1   5   2     1946.33     1918.67     22.02 o 
   2   5   2       38.87       48.24      2.89 o 
   3   5   2       91.51       80.18      3.13 o 
   4   5   2       78.78       45.23      2.83 o 
   5   5   2      553.04      529.54     13.49 o 
   6   5   2     1277.93     1109.64     24.69 o 
   7   5   2      163.89      164.09      9.50 o 
   8   5   2      118.42       92.66     11.66 o 
   9   5   2      174.08      194.89     25.03 o 
  10   5   2       57.38       65.12     12.71 o 
  -8   6   2      118.68      136.29      9.77 o 
  -7   6   2      370.04      377.63     15.32 o 
  -6   6   2      417.43      411.71     13.34 o 
  -5   6   2      221.29      244.24     10.80 o 
  -4   6   2      786.74      726.23     17.32 o 
  -3   6   2     1908.25     1918.70     23.29 o 
  -2   6   2     3386.38     3637.46     41.10 o 
  -1   6   2     6790.81     7062.09     68.35 o 
   0   6   2     8882.67     9133.08     88.06 o 
   1   6   2     1332.47     1451.64     16.28 o 
   2   6   2     3841.28     3824.21     45.77 o 
   3   6   2     3333.18     3132.01     32.70 o 
   4   6   2     1976.01     1835.38     19.64 o 
   5   6   2     2404.33     2497.89     34.29 o 
   6   6   2     1659.07     1549.22     31.83 o 
   7   6   2      217.71      201.57     19.18 o 
   8   6   2      688.81      675.29     25.33 o 
   9   6   2      491.16      476.98     22.71 o 
  10   6   2      177.35      206.49     17.89 o 
  -8   7   2      425.91      421.65     19.43 o 
  -7   7   2      745.58      772.92     19.74 o 
  -6   7   2      679.98      707.46     15.69 o 
  -5   7   2      830.10      834.67     20.90 o 
  -4   7   2     1869.46     1778.81     34.67 o 
  -3   7   2     2604.32     2547.53     27.85 o 
  -2   7   2     2812.52     3129.03     27.86 o 
  -1   7   2     4168.54     4118.66     40.45 o 
   0   7   2      644.29      526.39      6.91 o 
   1   7   2     1038.39     1167.59     13.08 o 
   2   7   2     2606.44     2681.54     28.33 o 
   3   7   2     1809.09     1755.56     22.85 o 
   4   7   2        5.20        8.70      1.92 o 
   5   7   2      206.11      232.96      7.60 o 
   6   7   2      482.97      485.32     15.38 o 
   7   7   2      351.30      321.52     17.11 o 
   8   7   2      122.14      132.10     12.79 o 
   9   7   2       15.44       -2.13      8.18 o 
  10   7   2        5.90       16.22     10.39 o 
  -8   8   2       60.00       78.24      8.97 o 
  -7   8   2       58.02       58.46      7.73 o 
  -6   8   2       78.52       93.01      8.90 o 
  -5   8   2       34.71       29.54      4.17 o 
  -4   8   2      270.82      305.66      8.71 o 
  -3   8   2        5.75       17.86      2.15 o 
  -2   8   2     1063.91     1028.78     12.44 o 
  -1   8   2        4.04        9.93      1.63 o 
   0   8   2      934.46      920.44     11.46 o 
   1   8   2     1200.94     1324.45     14.88 o 
   2   8   2      220.11      223.88      5.17 o 
   3   8   2      188.70      188.96      4.30 o 
   4   8   2      479.24      442.67      7.79 o 
   5   8   2      145.94      114.93      5.78 o 
   6   8   2      159.78      170.28      9.80 o 
   7   8   2      111.57      118.65     17.44 o 
   8   8   2      265.89      232.12     15.98 o 
   9   8   2      109.57      132.34     14.47 o 
  -7   9   2      101.28      118.80     16.31 o 
  -6   9   2      371.52      368.06     23.98 o 
  -5   9   2      896.60      816.73     20.41 o 
  -4   9   2      934.14      870.67     20.37 o 
  -3   9   2     1319.61     1319.55     22.77 o 
  -2   9   2     2998.27     2984.51     39.20 o 
  -1   9   2     3236.30     3045.52     39.72 o 
   0   9   2     1087.37     1095.04     17.56 o 
   1   9   2     3104.78     3179.72     38.54 o 
   2   9   2     5147.95     5242.44     52.32 o 
   3   9   2     3485.86     3409.98     36.52 o 
   4   9   2     1452.57     1525.87     21.63 o 
   5   9   2     1119.12     1086.59     19.04 o 
   6   9   2      504.35      527.65     19.12 o 
   7   9   2      609.35      646.98     50.44 o 
   8   9   2      471.60      443.77     21.25 o 
   9   9   2      180.31      175.92     16.11 o 
  -7  10   2      264.08      247.51     15.00 o 
  -6  10   2      458.16      410.41     20.31 o 
  -5  10   2      436.50      434.18     26.17 o 
  -4  10   2      570.29      584.64     16.50 o 
  -3  10   2      794.13      794.62     16.63 o 
  -2  10   2     1014.66     1026.27     19.52 o 
  -1  10   2     1344.70     1289.19     22.60 o 
   0  10   2      501.68      518.93     12.17 o 
   1  10   2     2065.72     2089.04     38.27 o 
   2  10   2     2823.58     2778.68     34.41 o 
   3  10   2      927.37      903.59     14.78 o 
   4  10   2      817.41      842.91     18.22 o 
   5  10   2     1066.44     1007.61     24.69 o 
   6  10   2       43.02       42.78      6.92 o 
   7  10   2        2.61       10.61     11.69 o 
   8  10   2        3.70       11.99     12.11 o 
   9  10   2       23.88       33.03     16.36 o 
  -7  11   2        7.52        8.92      8.98 o 
  -6  11   2        4.04        5.46      7.86 o 
  -5  11   2       44.73       51.27      9.45 o 
  -4  11   2        2.58        0.53      5.99 o 
  -3  11   2      381.59      332.08     12.95 o 
  -2  11   2      235.07      224.71      8.83 o 
  -1  11   2      151.86      133.41      6.82 o 
   0  11   2      224.29      187.53      7.59 o 
   1  11   2      366.09      397.15     11.20 o 
   2  11   2      154.82      167.21      6.03 o 
   3  11   2      191.36      170.22      7.56 o 
   4  11   2      190.59      172.25     12.80 o 
   5  11   2      294.25      329.68     16.74 o 
   6  11   2      436.74      421.98     19.37 o 
   7  11   2      240.13      276.58     24.88 o 
   8  11   2       75.75       88.72     18.88 o 
   9  11   2       59.01       68.22     18.64 o 
  -6  12   2      257.72      232.35     21.88 o 
  -5  12   2      353.02      377.88     20.13 o 
  -4  12   2      762.71      757.34     27.76 o 
  -3  12   2     1180.28     1141.05     26.74 o 
  -2  12   2     1125.31     1122.80     25.83 o 
  -1  12   2     2156.87     2088.60     34.60 o 
   0  12   2     2023.18     2147.63     35.04 o 
   1  12   2     2452.93     2554.31     46.57 o 
   2  12   2     2793.79     2868.99     51.20 o 
   3  12   2     1926.08     1963.87     34.04 o 
   4  12   2     1807.51     1893.55     62.07 o 
   5  12   2      859.83      894.14     28.43 o 
   6  12   2      231.05      227.12     15.17 o 
   7  12   2      333.77      309.73     26.32 o 
   8  12   2      146.91      141.89     21.46 o 
  -5  13   2      390.67      379.44     27.00 o 
  -4  13   2      396.53      422.58     20.97 o 
  -3  13   2      582.39      540.07     20.94 o 
  -2  13   2      538.64      560.87     17.85 o 
  -1  13   2       80.19       90.57      8.35 o 
   0  13   2      857.18      886.45     19.39 o 
   1  13   2     1664.49     1705.27     29.87 o 
   2  13   2      621.26      628.27     18.23 o 
   3  13   2      153.79      157.47     18.76 o 
   4  13   2       79.36       88.36     23.71 o 
   5  13   2       15.35        7.20      7.53 o 
   6  13   2       28.80        6.27      8.43 o 
   7  13   2       60.10       33.63     13.61 o 
   8  13   2       16.72       17.44     13.49 o 
  -5  14   2        1.25        2.65      8.59 o 
  -4  14   2       23.22       34.63      9.41 o 
  -3  14   2        7.02        1.41      6.77 o 
  -2  14   2       63.02       51.15      7.63 o 
  -1  14   2      230.03      195.00     12.46 o 
   0  14   2      107.76      121.98      9.23 o 
   1  14   2      328.15      335.50     18.76 o 
   2  14   2      305.85      302.67     11.04 o 
   3  14   2      292.43      312.48     25.00 o 
   4  14   2      442.59      480.99     31.59 o 
   5  14   2      211.69      192.59     14.79 o 
   6  14   2      162.67      162.06     14.86 o 
   7  14   2      181.52      205.99     16.73 o 
   8  14   2       61.35       60.18     18.46 o 
  -4  15   2      405.22      348.43     20.53 o 
  -3  15   2      451.30      463.33     23.04 o 
  -2  15   2      373.68      390.95     16.44 o 
  -1  15   2      552.30      532.01     18.31 o 
   0  15   2     1328.02     1340.95     54.84 o 
   1  15   2      894.60      866.78     23.05 o 
   2  15   2      196.44      152.80     19.36 o 
   3  15   2      547.84      596.92     35.85 o 
   4  15   2     1484.27     1600.07     63.24 o 
   5  15   2      606.56      580.43     35.97 o 
   6  15   2      161.72      157.49     14.71 o 
   7  15   2      170.03      195.43     17.08 o 
  -3  16   2      222.92      226.17     17.50 o 
  -2  16   2      169.62      201.38     20.00 o 
  -1  16   2      121.92      130.34     10.87 o 
   0  16   2      121.86      140.18     10.61 o 
   1  16   2      126.10      121.64     10.12 o 
   2  16   2      285.99      276.82     26.14 o 
   3  16   2       63.69       62.46     17.68 o 
   4  16   2       24.84       19.30     13.49 o 
   5  16   2      139.28      139.79     21.46 o 
   6  16   2       77.63       92.19     20.14 o 
  -2  17   2       67.67       59.73     11.93 o 
  -1  17   2       23.01       29.17      7.85 o 
   0  17   2       34.12       27.58      7.51 o 
   1  17   2      172.42      168.11     26.14 o 
   2  17   2      224.14      231.32     25.78 o 
   3  17   2      317.18      327.71     30.27 o 
   4  17   2      153.72      160.05     23.62 o 
   5  17   2       29.21        8.33     15.23 o 
   0  18   2      528.64      537.87     20.45 o 
   1  18   2      337.27      372.43     32.19 o 
   2  18   2      278.16      364.46     31.77 o 
   3  18   2      294.61      326.21     30.63 o 
   4  18   2      364.20      392.81     33.63 o 
  -3 -17   3      187.17      167.84     24.16 o 
  -2 -17   3      114.16      136.67     23.02 o 
  -1 -17   3      113.86      125.10     22.06 o 
   0 -17   3       53.28       53.41     17.56 o 
  -5 -16   3       18.85       17.80     14.27 o 
  -4 -16   3       16.41        7.01     12.89 o 
  -3 -16   3        8.67       11.63     12.89 o 
  -2 -16   3       14.45       28.23     14.15 o 
  -1 -16   3       30.05        5.99     12.71 o 
   0 -16   3      116.75      137.93     21.34 o 
   1 -16   3      257.07      311.22     15.71 o 
   2 -16   3      212.20      243.23     23.80 o 
  -6 -15   3      140.07      136.91     22.18 o 
  -5 -15   3      274.58      289.65     29.19 o 
  -4 -15   3      254.08      210.94     23.80 o 
  -3 -15   3      584.83      614.06     37.70 o 
  -2 -15   3      697.10      705.35     39.98 o 
  -1 -15   3      545.35      505.86     32.73 o 
   0 -15   3      632.52      724.66     39.86 o 
   1 -15   3      726.94      763.48     23.14 o 
   2 -15   3      563.28      524.64     23.49 o 
   3 -15   3      544.11      594.44     45.47 o 
  -7 -14   3       98.17      124.43     14.78 o 
  -6 -14   3      152.06      160.18     20.65 o 
  -5 -14   3      165.14      198.05     24.22 o 
  -4 -14   3      208.25      228.26     23.92 o 
  -3 -14   3      346.85      370.27     29.19 o 
  -2 -14   3      335.35      366.91     27.63 o 
  -1 -14   3      406.21      400.78     29.61 o 
   0 -14   3      379.21      400.98     25.00 o 
   1 -14   3      308.04      302.86     14.01 o 
   2 -14   3      177.50      168.95     11.73 o 
   3 -14   3       51.94       61.09     11.33 o 
   4 -14   3        8.49        8.94      9.02 o 
  -7 -13   3        8.40       -6.67      9.38 o 
  -6 -13   3       42.74       36.58     10.61 o 
  -5 -13   3       33.56       37.50     10.10 o 
  -4 -13   3        0.53       -0.42     10.43 o 
  -3 -13   3       21.95       21.34     11.93 o 
  -2 -13   3      326.74      396.53     28.83 o 
  -1 -13   3      468.98      446.76     30.09 o 
   0 -13   3      107.38      109.45     10.24 o 
   1 -13   3      260.80      259.04     12.59 o 
   2 -13   3      439.87      408.93     17.44 o 
   3 -13   3      441.74      464.68     30.03 o 
   4 -13   3      182.97      216.62     16.90 o 
   5 -13   3      146.23      147.13     29.88 o 
  -8 -12   3      191.02      171.50     23.26 o 
  -7 -12   3      256.01      282.07     18.49 o 
  -6 -12   3      623.07      686.69     26.58 o 
  -5 -12   3      507.79      483.96     26.70 o 
  -4 -12   3      514.14      458.15     30.21 o 
  -3 -12   3      951.72     1012.02     45.02 o 
  -2 -12   3     1389.90     1339.49     52.57 o 
  -1 -12   3     2623.61     2675.20     63.01 o 
   0 -12   3     1779.47     1698.82     30.36 o 
   1 -12   3      745.35      715.97     19.98 o 
   2 -12   3      606.94      611.04     18.74 o 
   3 -12   3      652.84      699.89     25.96 o 
   4 -12   3      452.09      453.48     22.25 o 
   5 -12   3      305.06      276.69     19.05 o 
  -8 -11   3      179.83      157.29     22.78 o 
  -7 -11   3      158.33      164.61     14.65 o 
  -6 -11   3      305.52      298.07     17.50 o 
  -5 -11   3      369.10      321.94     19.72 o 
  -4 -11   3      645.72      641.95     23.47 o 
  -3 -11   3      256.35      253.20     21.28 o 
  -2 -11   3      246.67      253.86     21.64 o 
  -1 -11   3     2006.66     2068.03     33.12 o 
   0 -11   3      981.53     1014.34     25.03 o 
   1 -11   3      122.34      114.46      7.39 o 
   2 -11   3      187.15      184.39     10.49 o 
   3 -11   3      304.24      280.11     15.77 o 
   4 -11   3        4.14        7.04      6.94 o 
   5 -11   3        2.96       -1.72      7.29 o 
   6 -11   3        0.30        6.35     12.05 o 
  -8 -10   3       64.74       66.31     12.07 o 
  -7 -10   3       25.38       23.88      7.43 o 
  -6 -10   3       91.70       92.59     11.57 o 
  -5 -10   3       65.52       86.14     12.91 o 
  -4 -10   3       91.76      114.35      7.60 o 
  -3 -10   3      215.03      218.62     10.81 o 
  -2 -10   3      478.28      490.16     29.10 o 
  -1 -10   3      222.68      209.73      6.57 o 
   0 -10   3        4.30        9.39      2.80 o 
   1 -10   3      983.97      955.31     17.18 o 
   2 -10   3     1700.17     1624.36     25.34 o 
   3 -10   3      335.88      384.39     14.12 o 
   4 -10   3       85.58      103.00     16.65 o 
   5 -10   3      332.99      324.87     18.38 o 
   6 -10   3      671.09      652.84     38.72 o 
   7 -10   3      435.77      414.63     32.91 o 
  -9  -9   3      212.20      208.87     17.90 o 
  -8  -9   3      408.83      430.89     21.95 o 
  -7  -9   3      240.43      237.32     12.59 o 
  -6  -9   3      894.44      918.23     24.36 o 
  -5  -9   3      988.88      954.29     20.65 o 
  -4  -9   3     1169.84     1168.15     20.65 o 
  -3  -9   3     1276.31     1261.62     23.47 o 
  -2  -9   3     2432.52     2386.00     28.86 o 
  -1  -9   3     2143.15     2260.60     26.91 o 
   0  -9   3     1878.57     1870.98     24.78 o 
   1  -9   3     1572.80     1609.20     22.35 o 
   2  -9   3     2296.24     2350.13     33.11 o 
   3  -9   3     1128.32     1139.53     22.38 o 
   4  -9   3     1036.74      991.94     24.43 o 
   5  -9   3      990.28      994.47     25.54 o 
   6  -9   3      491.71      533.01     23.06 o 
   7  -9   3      195.36      198.80     16.36 o 
  -9  -8   3      176.21      186.12     24.67 o 
  -8  -8   3      271.06      289.75     18.34 o 
  -7  -8   3      172.56      179.27     11.89 o 
  -6  -8   3      145.62      127.07     12.37 o 
  -5  -8   3      329.77      353.09     11.40 o 
  -4  -8   3     1224.72     1265.91     21.96 o 
  -3  -8   3     1246.91     1299.87     21.02 o 
  -2  -8   3      109.36       88.89      3.89 o 
  -1  -8   3      213.17      219.69      5.04 o 
   0  -8   3      169.78      184.67      5.08 o 
   1  -8   3       92.47      115.62      4.76 o 
   2  -8   3      270.44      264.40      7.32 o 
   3  -8   3       13.03        9.78      3.79 o 
   4  -8   3       12.35       13.16      4.34 o 
   5  -8   3       27.66       24.54      6.09 o 
   6  -8   3        1.77        4.45      6.96 o 
   7  -8   3       33.84       49.69      8.97 o 
   8  -8   3       17.06       31.59     14.87 o 
  -9  -7   3        5.10        8.08      9.68 o 
  -8  -7   3        2.49       14.21      8.57 o 
  -7  -7   3        4.72       -3.25      5.57 o 
  -6  -7   3      127.57      124.45      7.68 o 
  -5  -7   3      229.62      231.32      9.25 o 
  -4  -7   3      957.33      885.21     16.28 o 
  -3  -7   3      449.15      465.01      8.43 o 
  -2  -7   3     1070.35     1039.39     21.53 o 
  -1  -7   3     1095.49      996.67     11.48 o 
   0  -7   3     5813.40     5957.95     50.06 o 
   1  -7   3     3137.48     3307.76     36.39 o 
   2  -7   3     1241.63     1241.82     17.70 o 
   3  -7   3     2053.25     2099.90     35.34 o 
   4  -7   3     2266.15     2209.17     36.12 o 
   5  -7   3     1077.95     1086.57     25.89 o 
   6  -7   3      615.91      566.05     22.48 o 
   7  -7   3      201.97      216.99     14.69 o 
   8  -7   3      204.34      206.29     14.40 o 
  -9  -6   3      279.12      277.22     24.31 o 
  -8  -6   3      112.19       93.08      9.91 o 
  -7  -6   3      430.18      402.98     20.03 o 
  -6  -6   3     1666.76     1505.68     27.46 o 
  -5  -6   3     1136.35     1149.46     21.90 o 
  -4  -6   3     1215.04     1103.76     18.52 o 
  -3  -6   3     2252.02     2399.82     24.92 o 
  -2  -6   3     4538.63     4568.88     50.02 o 
  -1  -6   3     7845.57     7614.01     74.40 o 
   0  -6   3     3702.00     3482.20     31.70 o 
   1  -6   3     1458.17     1470.66     15.37 o 
   2  -6   3     1791.79     1863.77     22.51 o 
   3  -6   3     3246.49     3400.24     44.75 o 
   4  -6   3     2823.73     2830.73     43.47 o 
   5  -6   3      825.79      827.88     18.23 o 
   6  -6   3      434.03      428.33     18.83 o 
   7  -6   3      244.22      251.18     18.29 o 
   8  -6   3      167.21      155.28     12.66 o 
  -9  -5   3       71.15       70.27     12.18 o 
  -8  -5   3      193.60      184.03     12.28 o 
  -7  -5   3      554.74      519.45     17.82 o 
  -6  -5   3      183.41      177.14     11.47 o 
  -5  -5   3      382.80      349.65     10.45 o 
  -4  -5   3     1005.90     1015.29     16.97 o 
  -3  -5   3      283.54      311.43      5.42 o 
  -2  -5   3     2187.57     2454.90     34.79 o 
  -1  -5   3       56.94       67.26      4.48 o 
   0  -5   3      408.69      441.14      7.23 o 
   1  -5   3        5.23       11.58      1.50 o 
   2  -5   3      541.99      562.45      7.38 o 
   3  -5   3       91.49       87.92      5.84 o 
   4  -5   3       13.85       20.10      6.65 o 
   5  -5   3        7.83       12.95      4.50 o 
   6  -5   3      108.63      101.19      8.81 o 
   7  -5   3       18.77       14.10      6.05 o 
   8  -5   3       53.49       61.13      9.39 o 
   9  -5   3       26.62       37.76     16.12 o 
  -9  -4   3       26.30       29.82     10.24 o 
  -8  -4   3      205.83      175.50     11.86 o 
  -7  -4   3      424.14      381.39     19.59 o 
  -6  -4   3       50.86       67.02      5.69 o 
  -5  -4   3      135.28      159.89      9.60 o 
  -4  -4   3     3938.24     3890.80     39.71 o 
  -3  -4   3     3932.82     3535.07     32.21 o 
  -2  -4   3      847.26      919.55     11.64 o 
  -1  -4   3     4776.47     4618.91     43.72 o 
   0  -4   3     5513.92     5331.72     52.92 o 
   1  -4   3     4094.59     4185.26     37.23 o 
   2  -4   3     1733.09     1729.58     17.06 o 
   3  -4   3      415.85      362.39      6.40 o 
   4  -4   3     2441.51     2437.74     33.54 o 
   5  -4   3     2116.92     2152.73     40.10 o 
   6  -4   3     1087.06     1053.36     25.79 o 
   7  -4   3      743.64      674.45     20.86 o 
   8  -4   3      574.54      566.24     20.13 o 
   9  -4   3      277.57      279.54     15.95 o 
 -10  -3   3       98.94      127.24     15.64 o 
  -9  -3   3      159.55      169.81     15.60 o 
  -8  -3   3      371.45      381.87     22.80 o 
  -7  -3   3     1108.90     1002.19     38.02 o 
  -6  -3   3     1650.36     1677.52     29.00 o 
  -5  -3   3     3932.07     3853.48     49.38 o 
  -4  -3   3     1265.06     1225.14     14.62 o 
  -3  -3   3     3458.19     3437.81     40.96 o 
  -2  -3   3     5923.39     6200.61     76.84 o 
  -1  -3   3     3419.33     2952.96     30.51 o 
   0  -3   3     1556.29     1642.19     29.38 o 
   1  -3   3     9568.89    10144.52     86.10 o 
   2  -3   3     2349.00     2429.25     22.61 o 
   3  -3   3     1205.64      974.04     12.31 o 
   4  -3   3      976.61      986.01     18.01 o 
   5  -3   3     1827.37     1868.97     31.31 o 
   6  -3   3      984.41      992.55     33.60 o 
   7  -3   3      617.75      567.52     20.41 o 
   8  -3   3      109.92      120.91     11.00 o 
   9  -3   3       62.73       68.12      9.99 o 
 -10  -2   3       35.71       44.42     12.06 o 
  -9  -2   3       58.60       55.88      9.43 o 
  -8  -2   3      245.78      249.66     13.21 o 
  -7  -2   3       72.54       76.79      8.89 o 
  -6  -2   3       11.08       25.59      4.17 o 
  -5  -2   3       14.59       41.97      3.35 o 
  -4  -2   3      849.58      820.07     12.15 o 
  -3  -2   3     8967.09     8713.84     97.99 o 
  -2  -2   3    10060.70    11118.23    124.11 o 
  -1  -2   3     1783.21     2268.00     22.10 o 
   0  -2   3     5398.34     4927.60     48.97 o 
   1  -2   3      323.24      316.55      4.84 o 
   2  -2   3      123.62      136.02      3.13 o 
   3  -2   3      291.80      352.28      7.13 o 
   4  -2   3     1418.25     1428.53     16.89 o 
   5  -2   3       25.22       26.18      3.35 o 
   6  -2   3       12.19        8.87      3.87 o 
   7  -2   3      445.37      486.93     17.00 o 
   8  -2   3      235.78      228.97     13.15 o 
   9  -2   3       89.92       91.32     13.46 o 
 -10  -1   3       42.08       43.02     13.10 o 
  -9  -1   3      110.07      121.05     11.32 o 
  -8  -1   3      311.85      316.11     27.19 o 
  -7  -1   3      514.69      478.85     12.95 o 
  -6  -1   3      183.20      207.35      7.75 o 
  -5  -1   3     1077.64     1099.35     15.40 o 
  -4  -1   3      425.27      399.96      6.12 o 
  -3  -1   3     2823.09     2857.82     40.84 o 
  -2  -1   3     3322.02     2877.93     33.17 o 
  -1  -1   3    14318.03    15991.22    144.96 o 
   0  -1   3    16306.99    14597.74    140.55 o 
   1  -1   3     3305.63     3856.95     41.27 o 
   2  -1   3     1716.47     1727.02     17.29 o 
   3  -1   3    12919.74    13023.65    110.91 o 
   4  -1   3     7349.97     7435.78     72.56 o 
   5  -1   3     2537.65     2533.10     32.52 o 
   6  -1   3     1314.55     1350.59     21.83 o 
   7  -1   3     1277.24     1367.49     30.88 o 
   8  -1   3      419.40      400.65     16.20 o 
   9  -1   3      422.66      430.07     22.62 o 
  -9   0   3      490.39      493.04     24.48 o 
  -8   0   3      791.94      783.60     22.56 o 
  -7   0   3      591.47      595.95     13.16 o 
  -6   0   3     1741.86     1655.32     25.20 o 
  -5   0   3     2377.47     2398.63     26.94 o 
  -4   0   3     1788.91     1636.37     20.51 o 
  -3   0   3    14867.37    15200.52    182.98 o 
  -2   0   3    10816.23     9875.34    119.27 o 
  -1   0   3      157.04       65.92      2.03 o 
   0   0   3    11354.09     9947.17     96.09 o 
   1   0   3     5963.79     7128.45    144.79 o 
   2   0   3      649.13      550.82      6.48 o 
   3   0   3     7668.54     7608.89     65.85 o 
   4   0   3     2275.14     2167.17     23.53 o 
   5   0   3     1661.65     1657.18     22.20 o 
   6   0   3      559.87      542.18     13.04 o 
   7   0   3      140.95      131.63     11.07 o 
   8   0   3      183.08      166.74     11.13 o 
   9   0   3      263.10      227.96     17.80 o 
  10   0   3       40.02       47.89     16.90 o 
  -9   1   3       57.64       55.64     11.40 o 
  -8   1   3       88.05       80.85      8.00 o 
  -7   1   3      110.16      118.57      6.08 o 
  -6   1   3      923.72      867.80     18.63 o 
  -5   1   3      361.39      347.44      7.76 o 
  -4   1   3      391.27      420.19      7.05 o 
  -3   1   3      216.02      223.87      6.03 o 
  -2   1   3     4020.01     4703.35     74.58 o 
  -1   1   3      623.97      363.16      5.74 o 
   0   1   3     1494.56     1125.03     11.69 o 
   1   1   3    17100.70    16097.08    193.94 o 
   2   1   3     3033.69     3389.41     32.26 o 
   3   1   3      511.95      529.02      6.62 o 
   4   1   3      648.37      745.25      8.87 o 
   5   1   3      256.57      248.73      7.93 o 
   6   1   3      143.34      128.55      6.52 o 
   7   1   3      170.31      140.60      9.31 o 
   8   1   3       59.86       61.48      8.04 o 
   9   1   3      148.25      107.54     19.24 o 
  10   1   3       19.23       11.33     13.43 o 
  -9   2   3      144.13      133.18     15.33 o 
  -8   2   3      373.11      320.68     18.84 o 
  -7   2   3      242.52      254.59      9.56 o 
  -6   2   3      666.26      612.87     13.08 o 
  -5   2   3     1013.41      975.46     14.83 o 
  -4   2   3     2934.58     2520.92     41.23 o 
  -3   2   3     9617.20     9263.17    109.70 o 
  -1   2   3     3942.42     3518.51     69.43 o 
   0   2   3      652.95      527.87      6.81 o 
   1   2   3    15194.79    14604.48    140.69 o 
   2   2   3    58787.55    57533.13    551.45 o 
   3   2   3    10273.41     9808.40     84.12 o 
   4   2   3     1042.06     1081.45     11.84 o 
   5   2   3     3886.22     3789.17     45.70 o 
   6   2   3     3406.35     3258.71     43.79 o 
   7   2   3     1235.00     1128.92     20.02 o 
   8   2   3      330.80      319.43     25.24 o 
   9   2   3      309.26      298.98     27.06 o 
  10   2   3      102.09       97.53     20.62 o 
  -9   3   3      315.22      298.58     20.21 o 
  -8   3   3      826.57      771.08     29.05 o 
  -7   3   3      421.53      387.96     18.71 o 
  -6   3   3     1611.15     1697.04     25.99 o 
  -5   3   3     2976.26     2941.17     35.35 o 
  -4   3   3     4413.87     4307.35     53.25 o 
  -3   3   3     3233.32     3246.99     39.74 o 
  -1   3   3     2181.46     1763.09     34.97 o 
   0   3   3     6425.11     6495.55     72.69 o 
   1   3   3      124.91      172.19      3.09 o 
   2   3   3    19471.88    20550.93    277.06 o 
   3   3   3    11205.23    11063.75    106.81 o 
   4   3   3     3141.66     3163.41     29.24 o 
   5   3   3     1403.30     1356.42     20.58 o 
   6   3   3      624.54      545.66     13.11 o 
   7   3   3      197.24      176.83      9.73 o 
   8   3   3      159.68      127.62     14.27 o 
   9   3   3       49.64       42.08     10.45 o 
  10   3   3       28.12       12.90      9.82 o 
  -9   4   3       59.01       40.19     11.18 o 
  -8   4   3       96.23       68.12     11.30 o 
  -7   4   3       94.66       79.44      8.36 o 
  -6   4   3       11.21       26.69      4.81 o 
  -5   4   3       13.29       23.60      3.25 o 
  -4   4   3       28.85       41.07      3.16 o 
  -3   4   3       55.29       66.91      4.45 o 
  -2   4   3      165.23      138.46      4.15 o 
  -1   4   3      249.07      194.78      3.69 o 
   0   4   3      412.58      529.71     10.60 o 
   1   4   3     5942.86     6467.14     63.47 o 
   2   4   3      738.21      850.11     11.27 o 
   3   4   3       23.98       26.19      2.05 o 
   4   4   3     3350.43     3002.49     28.09 o 
   5   4   3     1178.06     1138.06     18.13 o 
   6   4   3      735.26      694.35     15.11 o 
   7   4   3      262.41      245.79     11.37 o 
   8   4   3        7.08       -3.48     11.42 o 
   9   4   3      156.29      161.97     14.67 o 
  10   4   3      111.66       97.26     14.75 o 
  -9   5   3      131.46      136.14     18.01 o 
  -8   5   3      279.07      294.06     19.00 o 
  -7   5   3      143.07      139.98      8.65 o 
  -6   5   3     1986.36     2042.00     34.52 o 
  -5   5   3     2575.65     2595.41     51.55 o 
  -4   5   3     1153.57     1100.78     19.95 o 
  -3   5   3     2522.78     2496.63     35.79 o 
  -2   5   3     5760.31     5978.22    126.13 o 
  -1   5   3     5411.43     5560.28     67.44 o 
   0   5   3    10509.94    10126.53    103.32 o 
   1   5   3     4135.97     4124.42     44.34 o 
   2   5   3     5703.89     5697.38     61.03 o 
   3   5   3     4059.54     3925.81     39.63 o 
   4   5   3     7611.07     7339.26     67.41 o 
   5   5   3     3025.30     3063.57     40.52 o 
   6   5   3     1817.92     1676.64     33.51 o 
   7   5   3      667.80      655.41     23.61 o 
   8   5   3      414.78      414.53     19.79 o 
   9   5   3      359.92      334.17     23.65 o 
  10   5   3      169.80      165.68     15.97 o 
  -8   6   3      271.46      286.76     18.92 o 
  -7   6   3      389.23      427.51     13.98 o 
  -6   6   3     1743.47     1708.05     30.67 o 
  -5   6   3     3282.55     3255.93     93.66 o 
  -4   6   3     1657.31     1695.59     26.75 o 
  -3   6   3     2040.00     2085.53     34.03 o 
  -2   6   3     7149.02     7882.45     85.17 o 
  -1   6   3    13065.98    13150.88    133.77 o 
   0   6   3     7459.17     7258.63     70.30 o 
   1   6   3      534.21      700.49      9.02 o 
   2   6   3     1852.51     1945.73     27.97 o 
   3   6   3     1326.72     1291.50     16.36 o 
   4   6   3      531.48      531.98      7.95 o 
   5   6   3      347.64      384.79      9.17 o 
   6   6   3      375.11      359.86     12.94 o 
   7   6   3      145.62      154.15     12.00 o 
   8   6   3       54.26       54.61     10.03 o 
   9   6   3       17.18       25.43      9.95 o 
  10   6   3       33.37       34.12     11.36 o 
  -8   7   3       12.79       21.07      6.51 o 
  -7   7   3       36.38       41.93      6.61 o 
  -6   7   3       12.80       30.33      5.74 o 
  -5   7   3       31.42       37.94      6.08 o 
  -4   7   3      234.01      249.89      8.40 o 
  -3   7   3      139.19      117.96      8.28 o 
  -2   7   3     1452.45     1437.59     16.54 o 
  -1   7   3      708.82      783.27      9.62 o 
   0   7   3      487.80      722.54      8.41 o 
   1   7   3       82.25       59.83      2.33 o 
   2   7   3      634.58      649.53      9.19 o 
   3   7   3     1096.79     1097.99     12.17 o 
   4   7   3     1275.56     1196.78     14.05 o 
   5   7   3      668.55      589.97     14.51 o 
   6   7   3      794.60      862.74     21.78 o 
   7   7   3       84.78       92.27     17.65 o 
   8   7   3      155.42      147.51     17.05 o 
   9   7   3      217.91      240.11     17.39 o 
  10   7   3       53.56       60.22     12.74 o 
  -8   8   3      154.29      148.90     10.58 o 
  -7   8   3      396.74      415.65     14.99 o 
  -6   8   3     1082.95      996.44     29.98 o 
  -5   8   3     1083.75     1119.11     25.72 o 
  -4   8   3     1618.21     1564.16     30.95 o 
  -3   8   3     3263.93     3261.34     37.57 o 
  -2   8   3     4150.74     4285.96     39.30 o 
  -1   8   3     3675.27     3757.30     37.52 o 
   0   8   3     1352.63     1090.06     13.21 o 
   1   8   3     1279.81     1272.80     14.29 o 
   2   8   3     4067.66     4541.40     45.95 o 
   3   8   3     2087.31     2012.45     20.02 o 
   4   8   3      904.18      886.36     12.93 o 
   5   8   3     2078.61     2018.95     33.52 o 
   6   8   3     2380.28     2340.66     68.36 o 
   7   8   3      705.06      718.14     32.88 o 
   8   8   3      548.42      517.63     22.32 o 
   9   8   3      243.97      257.62     18.10 o 
  -7   9   3      313.55      340.87     16.05 o 
  -6   9   3      550.82      528.40     22.43 o 
  -5   9   3     1274.76     1229.68     26.33 o 
  -4   9   3     1485.71     1507.95     29.75 o 
  -3   9   3     1443.42     1481.29     21.93 o 
  -2   9   3      525.64      557.37      9.77 o 
  -1   9   3      947.36     1031.91     16.29 o 
   0   9   3      637.11      610.04     11.42 o 
   1   9   3     1339.78     1452.11     18.57 o 
   2   9   3     1861.31     1949.02     22.00 o 
   3   9   3     1540.39     1521.86     20.07 o 
   4   9   3      368.41      355.78      8.39 o 
   5   9   3      341.28      353.61      9.86 o 
   6   9   3      217.07      215.50     10.80 o 
   7   9   3       98.34       82.92     10.50 o 
   8   9   3       24.29       33.92      9.53 o 
   9   9   3       13.60       22.53      9.61 o 
  -7  10   3       31.03       24.25      7.90 o 
  -6  10   3        2.99        4.59      6.96 o 
  -5  10   3        1.06       14.71      6.92 o 
  -4  10   3       53.70       42.04      5.61 o 
  -3  10   3      130.34      130.99      6.08 o 
  -2  10   3      292.95      296.04      8.14 o 
  -1  10   3      225.58      210.38     10.18 o 
   0  10   3      446.16      381.67     10.06 o 
   1  10   3      365.36      343.35      8.73 o 
   2  10   3        6.16       12.94      3.50 o 
   3  10   3      257.18      246.92      7.16 o 
   4  10   3     1414.92     1354.75     25.39 o 
   5  10   3      468.86      488.29     13.87 o 
   6  10   3      133.42      131.81     11.56 o 
   7  10   3      240.19      246.91     22.84 o 
   8  10   3      327.99      277.96     25.96 o 
   9  10   3       98.68       88.24     18.70 o 
  -7  11   3      126.52      117.44     12.20 o 
  -6  11   3      311.26      318.60     19.11 o 
  -5  11   3      415.42      383.26     27.75 o 
  -4  11   3      744.07      685.03     24.66 o 
  -3  11   3     2293.23     2415.42     38.47 o 
  -2  11   3     1334.06     1365.09     24.51 o 
  -1  11   3     1726.86     1590.67     27.13 o 
   0  11   3     2549.63     2506.80     44.67 o 
   1  11   3     1891.79     1927.05     31.71 o 
   2  11   3     2338.15     2171.83     28.49 o 
   3  11   3     2759.66     2713.81     37.56 o 
   4  11   3     1340.32     1347.82     34.88 o 
   5  11   3      914.34     1021.71     30.48 o 
   6  11   3      299.42      274.21     21.94 o 
   7  11   3      269.56      278.50     24.10 o 
   8  11   3      262.23      299.00     26.79 o 
   9  11   3      148.48      142.13     22.66 o 
  -6  12   3      134.94      151.29     15.06 o 
  -5  12   3      209.79      216.78     18.10 o 
  -4  12   3      373.36      341.73     17.91 o 
  -3  12   3      702.05      683.77     27.27 o 
  -2  12   3      738.40      695.23     19.36 o 
  -1  12   3      993.60      987.13     20.01 o 
   0  12   3     1913.43     1978.70     32.74 o 
   1  12   3     1184.46     1222.09     26.52 o 
   2  12   3       57.05       44.11      7.25 o 
   3  12   3        1.16        8.82      3.57 o 
   4  12   3      101.00      115.19     10.77 o 
   5  12   3      203.50      196.81     13.88 o 
   6  12   3        0.19       -4.21      6.55 o 
   7  12   3        2.78        8.45     11.03 o 
   8  12   3       10.68      -11.87     11.87 o 
   9  12   3        8.07       10.13     15.29 o 
  -5  13   3       36.53       29.76     10.97 o 
  -4  13   3      145.24      137.37     13.42 o 
  -3  13   3      218.17      219.51     11.94 o 
  -2  13   3        1.06        1.86      4.92 o 
  -1  13   3      319.68      293.92     16.68 o 
   0  13   3     1051.50     1004.97     20.81 o 
   1  13   3       46.68       61.89      8.12 o 
   2  13   3        5.20        7.84      5.18 o 
   3  13   3      421.62      419.55     19.21 o 
   4  13   3      659.80      658.19     23.62 o 
   5  13   3      391.14      371.16     29.97 o 
   6  13   3      100.90      110.28     12.38 o 
   7  13   3      156.15      197.03     22.78 o 
   8  13   3      126.00      139.49     21.88 o 
  -5  14   3      325.94      357.69     32.70 o 
  -4  14   3      623.95      647.53     27.01 o 
  -3  14   3      765.78      664.79     20.64 o 
  -2  14   3      895.29      868.04     30.24 o 
  -1  14   3     1203.62     1224.02     28.60 o 
   0  14   3      897.84      973.52     24.29 o 
   1  14   3     1369.23     1364.21     38.96 o 
   2  14   3     2202.94     2191.15     42.90 o 
   3  14   3      303.41      297.14     24.10 o 
   4  14   3       15.70       14.11      7.48 o 
   5  14   3      173.27      181.05     14.20 o 
   6  14   3      374.63      396.82     20.58 o 
   7  14   3      291.49      293.00     26.79 o 
   8  14   3      137.99      171.68     23.62 o 
  -4  15   3      197.57      200.94     26.29 o 
  -3  15   3       86.05       77.78     11.44 o 
  -2  15   3      144.20      141.10     11.18 o 
  -1  15   3      162.87      168.28     11.36 o 
   0  15   3      492.82      520.18     17.87 o 
   1  15   3      461.46      408.49     21.23 o 
   2  15   3       42.51       58.68      7.37 o 
   3  15   3       45.09       60.60     15.94 o 
   4  15   3       19.38       14.39     14.09 o 
   5  15   3        6.50        0.70      8.49 o 
   6  15   3        5.51       -8.28      8.28 o 
   7  15   3        1.33        1.10      9.79 o 
  -3  16   3       23.89        2.53      7.44 o 
  -2  16   3       28.54       31.71      7.94 o 
  -1  16   3      164.79      183.93     12.11 o 
   0  16   3      247.29      261.62     13.20 o 
   1  16   3      449.39      463.53     17.10 o 
   2  16   3      196.60      160.59     21.34 o 
   3  16   3       26.41       20.26     13.97 o 
   4  16   3      249.01      318.24     27.63 o 
   5  16   3      259.19      245.95     25.78 o 
   6  16   3       91.37       95.45     14.63 o 
  -2  17   3      596.81      620.31     26.44 o 
  -1  17   3      361.67      408.15     21.14 o 
   0  17   3      288.70      308.37     15.12 o 
   1  17   3      432.75      414.10     16.96 o 
   2  17   3      497.14      464.68     33.39 o 
   3  17   3      396.97      473.85     34.47 o 
   4  17   3      428.76      464.38     34.77 o 
   5  17   3      273.16      238.10     26.38 o 
  -1  18   3       33.30       36.98     19.30 o 
   0  18   3       91.66      102.69     10.90 o 
   1  18   3       37.33       47.57     10.79 o 
   2  18   3        8.61        1.02     13.01 o 
   3  18   3        4.46       -2.58     15.29 o 
   4  18   3        0.07       14.87     16.24 o 
  -4 -16   4      238.73      262.73     27.99 o 
  -3 -16   4      202.90      215.56     25.24 o 
  -2 -16   4      276.45      251.70     26.49 o 
  -1 -16   4      296.53      262.85     27.09 o 
   0 -16   4      322.14      305.11     27.99 o 
   1 -16   4      252.47      212.02     24.52 o 
  -5 -15   4       76.83      107.54     20.50 o 
  -4 -15   4      122.48      141.71     22.42 o 
  -3 -15   4      111.20       83.50     17.62 o 
  -2 -15   4       31.48       39.14     14.09 o 
  -1 -15   4      114.64      126.96     19.60 o 
   0 -15   4      178.94      168.98     21.52 o 
   1 -15   4       13.13        8.86      6.91 o 
   2 -15   4        0.37       -7.61      7.61 o 
  -6 -14   4       21.31       31.71     15.05 o 
  -5 -14   4      110.92      107.90     19.90 o 
  -4 -14   4       70.08      104.42     19.48 o 
  -3 -14   4      167.89      156.09     21.04 o 
  -2 -14   4      290.87      271.12     25.36 o 
  -1 -14   4      213.99      229.58     23.56 o 
   0 -14   4      383.86      388.91     28.71 o 
   1 -14   4      491.38      482.88     19.83 o 
   2 -14   4      311.28      353.68     19.25 o 
   3 -14   4      276.90      270.02     18.04 o 
   4 -14   4      235.19      243.75     18.90 o 
  -7 -13   4       90.90      106.38     14.22 o 
  -6 -13   4      236.22      272.30     18.35 o 
  -5 -13   4      521.23      555.62     34.65 o 
  -4 -13   4      372.93      376.98     29.79 o 
  -3 -13   4      897.89      913.96     43.28 o 
  -2 -13   4     1658.34     1585.86     60.96 o 
  -1 -13   4     1728.10     1761.86     65.40 o 
   0 -13   4      767.82      762.32     35.28 o 
   1 -13   4      395.90      394.86     24.29 o 
   2 -13   4      822.88      795.53     22.85 o 
   3 -13   4      781.14      813.97     44.96 o 
   4 -13   4      189.10      172.18     16.17 o 
  -7 -12   4       51.32       64.95     23.80 o 
  -6 -12   4       58.79       54.87     10.99 o 
  -5 -12   4       59.35       30.30      9.24 o 
  -4 -12   4      238.34      243.61     23.32 o 
  -3 -12   4      285.05      292.82     23.86 o 
  -2 -12   4       14.87       28.89     12.29 o 
  -1 -12   4       55.16       51.43     13.85 o 
   0 -12   4      449.68      411.40     18.26 o 
   1 -12   4       95.18       80.46      8.04 o 
   2 -12   4       20.54       35.45      6.97 o 
   3 -12   4        0.31        5.59      7.22 o 
   4 -12   4        0.87        4.02      7.84 o 
   5 -12   4        2.52       -6.54      6.54 o 
  -8 -11   4       34.82       25.66     11.21 o 
  -7 -11   4       33.09       13.48     17.05 o 
  -6 -11   4      157.44      166.60     22.33 o 
  -5 -11   4      325.17      365.22     18.43 o 
  -4 -11   4       92.88       76.06     10.32 o 
  -3 -11   4      519.02      479.55     29.91 o 
  -2 -11   4     1234.41     1302.87     51.07 o 
  -1 -11   4     2708.05     2569.22     60.47 o 
   0 -11   4     1648.09     1694.29     29.94 o 
   1 -11   4      435.59      432.08     14.11 o 
   2 -11   4      161.29      153.37      9.86 o 
   3 -11   4      200.79      219.10     14.83 o 
   4 -11   4      398.18      419.40     20.38 o 
   5 -11   4      499.93      520.46     24.21 o 
   6 -11   4      411.74      380.04     31.29 o 
  -8 -10   4      338.40      356.94     20.96 o 
  -7 -10   4      350.40      331.06     18.95 o 
  -6 -10   4      449.37      427.07     16.90 o 
  -5 -10   4      674.62      689.29     17.44 o 
  -4 -10   4     1482.79     1519.60     28.19 o 
  -3 -10   4     2020.92     1979.49     33.74 o 
  -2 -10   4     1018.99      899.93     38.72 o 
  -1 -10   4     2090.62     2003.92     38.46 o 
   0 -10   4     4276.86     4386.51     51.90 o 
   1 -10   4     1453.72     1587.98     25.00 o 
   2 -10   4     1226.50     1206.78     20.91 o 
   3 -10   4      940.98      918.58     23.17 o 
   4 -10   4      527.50      482.29     22.50 o 
   5 -10   4      625.55      599.16     20.07 o 
   6 -10   4      295.35      366.91     29.85 o 
  -9  -9   4       21.36       28.91     11.27 o 
  -8  -9   4       30.66       39.29     11.19 o 
  -7  -9   4      160.16      164.24     11.87 o 
  -6  -9   4      215.50      188.78     11.68 o 
  -5  -9   4      305.23      301.05     11.19 o 
  -4  -9   4      546.98      547.81     14.42 o 
  -3  -9   4       30.64       26.24      4.08 o 
  -2  -9   4      226.03      217.52      6.98 o 
  -1  -9   4      357.06      368.48      9.42 o 
   0  -9   4      117.98      101.75      4.91 o 
   1  -9   4       62.77       63.06      4.30 o 
   2  -9   4        2.47        2.11      3.25 o 
   3  -9   4       18.68       13.88      4.34 o 
   4  -9   4       41.28       28.66      6.53 o 
   5  -9   4        2.71        2.26      5.38 o 
   6  -9   4       67.98       62.97     10.87 o 
   7  -9   4       98.29      110.71     14.99 o 
  -9  -8   4       61.91       66.79     13.11 o 
  -8  -8   4      151.40      145.66     12.09 o 
  -7  -8   4       35.02       30.17     10.11 o 
  -6  -8   4      304.70      280.37     13.52 o 
  -5  -8   4      158.06      144.89      7.94 o 
  -4  -8   4      101.57      104.04      6.82 o 
  -3  -8   4      955.57     1002.35     17.83 o 
  -2  -8   4     1742.95     1748.29     24.12 o 
  -1  -8   4     1604.81     1673.23     18.66 o 
   0  -8   4     1744.50     1838.38     20.33 o 
   1  -8   4     1989.36     1992.72     26.21 o 
   2  -8   4     4468.89     4617.30     58.43 o 
   3  -8   4     3145.98     3211.52     49.10 o 
   4  -8   4     1032.50      997.16     24.42 o 
   5  -8   4      721.63      713.67     25.12 o 
   6  -8   4      580.71      584.14     23.81 o 
   7  -8   4      439.50      434.94     18.32 o 
  -9  -7   4      266.88      276.26     19.56 o 
  -8  -7   4      845.13      784.59     24.22 o 
  -7  -7   4      537.69      519.27     22.57 o 
  -6  -7   4      434.17      403.93     22.67 o 
  -5  -7   4      920.91      892.37     20.12 o 
  -4  -7   4     2929.37     2833.53     39.41 o 
  -3  -7   4     3860.27     3952.96     51.42 o 
  -2  -7   4     3562.00     3381.90     35.71 o 
  -1  -7   4     1045.02      977.42     11.05 o 
   0  -7   4     1908.92     2039.17     20.55 o 
   1  -7   4     2420.12     2477.95     28.70 o 
   2  -7   4     3792.00     3838.40     45.17 o 
   3  -7   4     3039.36     3118.35     47.27 o 
   4  -7   4     1929.80     1955.23     33.27 o 
   5  -7   4      407.30      428.05     18.76 o 
   6  -7   4      302.24      298.67     17.02 o 
   7  -7   4      200.65      167.68     12.34 o 
   8  -7   4      110.93       94.55     11.36 o 
  -9  -6   4      144.03      133.90     12.61 o 
  -8  -6   4      126.78      124.53     11.38 o 
  -7  -6   4      345.46      341.20     14.73 o 
  -6  -6   4      712.35      697.56     16.78 o 
  -5  -6   4      599.84      604.50     14.76 o 
  -4  -6   4       28.00       37.27      4.02 o 
  -3  -6   4      403.16      465.68      9.46 o 
  -2  -6   4      176.06      211.76      5.61 o 
  -1  -6   4      473.16      578.32      9.68 o 
   0  -6   4      329.41      331.20      5.58 o 
   1  -6   4       13.82        8.56      1.62 o 
   2  -6   4       98.60      106.19      4.48 o 
   3  -6   4       66.70       49.61      4.09 o 
   4  -6   4      124.79      103.25      7.09 o 
   5  -6   4       99.54       99.84     17.26 o 
   6  -6   4       81.30       85.99     10.87 o 
   7  -6   4        9.65        6.52      6.50 o 
   8  -6   4        2.32        2.48      6.34 o 
  -9  -5   4       72.42       71.96     13.95 o 
  -8  -5   4      101.15      104.27     10.26 o 
  -7  -5   4       19.90       24.45      6.42 o 
  -6  -5   4      414.98      401.96     15.99 o 
  -5  -5   4      998.48      982.60     19.40 o 
  -4  -5   4     3366.04     3373.80     47.68 o 
  -3  -5   4     1311.03     1022.09     12.62 o 
  -2  -5   4      119.68      114.82      5.14 o 
  -1  -5   4     2617.05     2746.65     27.57 o 
   0  -5   4    11723.46    11409.44    116.19 o 
   1  -5   4     5326.62     5590.89     52.07 o 
   2  -5   4     2643.74     2677.51     25.67 o 
   3  -5   4     1842.54     1701.04     25.16 o 
   4  -5   4     2764.34     2740.45     48.87 o 
   5  -5   4     1376.71     1403.48     29.87 o 
   6  -5   4      981.63      934.78     24.65 o 
   7  -5   4      334.27      309.24     14.54 o 
   8  -5   4      304.05      284.89     15.42 o 
  -9  -4   4      213.20      213.65     14.36 o 
  -8  -4   4      542.04      530.72     18.76 o 
  -7  -4   4     1479.65     1418.38     32.24 o 
  -6  -4   4     1730.52     1796.67     36.10 o 
  -5  -4   4      968.09      980.37     18.95 o 
  -4  -4   4     1034.67      981.03     16.29 o 
  -3  -4   4     6464.48     6387.00     53.48 o 
  -2  -4   4     1306.27     1528.66     24.49 o 
  -1  -4   4     2580.95     2335.16     23.76 o 
   0  -4   4     8307.92     8474.13    103.83 o 
   1  -4   4     3751.85     4062.25     36.55 o 
   2  -4   4     3464.82     3615.97     33.13 o 
   3  -4   4     3483.50     3515.58     49.35 o 
   4  -4   4     2912.62     3037.82     45.87 o 
   5  -4   4     2183.36     2122.88     53.25 o 
   6  -4   4      621.63      604.33     18.54 o 
   7  -4   4       70.92       59.27      8.16 o 
   8  -4   4       71.89       78.58      9.95 o 
   9  -4   4       48.89       40.43      9.06 o 
  -9  -3   4       48.55       49.56      9.28 o 
  -8  -3   4        7.19       15.35      6.49 o 
  -7  -3   4      197.21      183.20     11.11 o 
  -6  -3   4      178.69      227.01     10.17 o 
  -5  -3   4      125.01      133.69      8.03 o 
  -4  -3   4       81.86       64.29      3.13 o 
  -3  -3   4      906.92      901.44     13.81 o 
  -2  -3   4      403.11      332.50      5.83 o 
  -1  -3   4       63.53      116.52      3.47 o 
   0  -3   4       74.92      140.50      3.66 o 
   1  -3   4        3.39       17.28      1.72 o 
   2  -3   4       30.01       37.00      2.25 o 
   3  -3   4      730.90      698.06      9.56 o 
   4  -3   4        5.95       14.02      2.72 o 
   5  -3   4       40.55       47.98      6.39 o 
   6  -3   4      305.76      316.53     10.87 o 
   7  -3   4      213.32      228.55     12.49 o 
   8  -3   4      187.23      168.85     19.45 o 
   9  -3   4       71.15       77.72     10.65 o 
  -9  -2   4       75.18       83.64     10.63 o 
  -8  -2   4      168.53      182.97     11.92 o 
  -7  -2   4      513.35      475.17     20.77 o 
  -6  -2   4      750.52      780.70     16.72 o 
  -5  -2   4     1375.56     1459.40     24.38 o 
  -4  -2   4      825.85      727.45      9.60 o 
  -3  -2   4     2849.03     2868.50     34.19 o 
  -2  -2   4     4737.25     4745.86     54.60 o 
  -1  -2   4     9173.88    10040.72     96.71 o 
   0  -2   4     5145.84     4584.06     42.94 o 
   1  -2   4     2320.26     2646.33     27.41 o 
   2  -2   4     5182.75     5238.45     48.80 o 
   3  -2   4     4675.27     4884.63     46.07 o 
   4  -2   4     4667.29     4518.35     52.98 o 
   5  -2   4     3240.15     3183.68     48.40 o 
   6  -2   4      683.54      695.21     16.32 o 
   7  -2   4      547.26      559.96     18.37 o 
   8  -2   4      678.89      690.37     21.90 o 
   9  -2   4      197.09      204.58     14.55 o 
  -9  -1   4      154.38      158.10     15.77 o 
  -8  -1   4      422.54      408.07     16.27 o 
  -7  -1   4     1249.62     1243.41     23.86 o 
  -6  -1   4     1130.01     1131.49     21.17 o 
  -5  -1   4     3077.11     3251.44     42.12 o 
  -4  -1   4     3399.44     3342.31     47.54 o 
  -3  -1   4     5130.42     5394.31     61.12 o 
  -2  -1   4     9812.88     9148.16     94.50 o 
  -1  -1   4     4959.75     5715.05     56.01 o 
   0  -1   4       17.01       61.79      2.10 o 
   1  -1   4     6686.18     7801.12     75.60 o 
   2  -1   4     4225.88     4071.13     38.24 o 
   3  -1   4     5975.83     5896.78     58.54 o 
   4  -1   4      332.54      342.28      5.71 o 
   5  -1   4      308.34      336.14      7.80 o 
   6  -1   4      673.66      660.00     13.71 o 
   7  -1   4      495.73      470.84     16.58 o 
   8  -1   4       47.70       32.94      7.35 o 
   9  -1   4        4.73       -1.05      7.59 o 
  -9   0   4       21.88       29.46      8.20 o 
  -8   0   4       50.49       44.66      8.00 o 
  -7   0   4       12.52       18.75      6.02 o 
  -6   0   4      280.92      268.01      7.49 o 
  -5   0   4      591.13      647.71     12.25 o 
  -4   0   4     2499.40     2818.63     40.51 o 
  -3   0   4       38.97      114.34      5.42 o 
  -2   0   4     3271.23     3819.88     47.32 o 
  -1   0   4      661.27      404.60      5.75 o 
   1   0   4     2070.12     1758.81     20.02 o 
   2   0   4     1913.12     2443.28     25.23 o 
   3   0   4     1007.89      977.93     10.74 o 
   4   0   4     2355.95     2302.75     23.53 o 
   5   0   4      693.56      751.26     12.58 o 
   6   0   4       62.93       55.26      4.69 o 
   7   0   4      316.52      354.35     11.88 o 
   8   0   4      208.77      233.83     18.06 o 
   9   0   4       61.55       66.10     11.85 o 
  -9   1   4      135.98      133.36     11.77 o 
  -8   1   4      326.93      317.29     12.73 o 
  -7   1   4      495.29      499.08     17.83 o 
  -6   1   4      335.29      299.53     10.59 o 
  -5   1   4     2426.89     2311.38     28.51 o 
  -4   1   4     2063.16     1954.29     28.63 o 
  -3   1   4     4096.69     3699.34     92.38 o 
  -2   1   4     5816.04     6322.06     86.02 o 
  -1   1   4     2342.17     2072.76     32.51 o 
   0   1   4      867.68     1066.56     11.39 o 
   1   1   4     1477.38     1227.09     13.66 o 
   2   1   4     1024.88     1196.30     12.79 o 
   3   1   4    16783.44    16855.22    143.04 o 
   4   1   4     5842.05     5961.08     52.92 o 
   5   1   4     2286.65     2184.17     28.00 o 
   6   1   4     1958.07     1830.15     27.46 o 
   7   1   4     1121.20     1110.80     22.41 o 
   8   1   4      187.66      172.61     11.27 o 
   9   1   4      351.06      356.15     21.08 o 
  10   1   4      248.87      263.69     28.29 o 
  -9   2   4      214.95      224.53     17.78 o 
  -8   2   4      544.13      544.22     16.29 o 
  -7   2   4      668.43      690.42     17.34 o 
  -6   2   4     1884.35     1818.72     31.20 o 
  -5   2   4     3515.25     3472.73     40.65 o 
  -4   2   4     3331.25     3250.27     34.52 o 
  -3   2   4     1403.66     1175.37     15.93 o 
  -2   2   4       60.87      190.20     10.55 o 
  -1   2   4       72.81      169.09      5.34 o 
   0   2   4     7158.67     7819.30     87.20 o 
   1   2   4     1862.91     1702.00     17.96 o 
   2   2   4        8.95       21.23      1.50 o 
   3   2   4     2573.49     2692.73     25.11 o 
   4   2   4      527.10      593.44      7.42 o 
   5   2   4      856.28      757.36     12.60 o 
   6   2   4      725.53      646.50     13.36 o 
   7   2   4       79.43       68.18      6.50 o 
   8   2   4       89.96       79.41     10.42 o 
   9   2   4       70.90       66.78     11.39 o 
  10   2   4        7.26       -1.68     14.27 o 
  -9   3   4       16.81        8.92      9.62 o 
  -8   3   4        6.93       11.69      7.67 o 
  -7   3   4       29.02       33.66      6.61 o 
  -6   3   4       13.80       21.82      4.01 o 
  -5   3   4       65.12       87.72      6.33 o 
  -4   3   4      235.16      261.95      6.94 o 
  -3   3   4      317.68      368.00      8.48 o 
  -2   3   4     1653.59     1425.57     41.84 o 
  -1   3   4       34.44       93.07      3.43 o 
   0   3   4      356.67      420.38      5.93 o 
   1   3   4     5189.75     5601.55     55.21 o 
   2   3   4     1486.06     1358.37     16.51 o 
   3   3   4      924.34      898.22     10.60 o 
   4   3   4      832.55      725.96     10.07 o 
   5   3   4      579.52      535.86     10.88 o 
   6   3   4      474.27      428.10     14.53 o 
   7   3   4      786.68      752.28     16.96 o 
   8   3   4      151.36      126.17     12.08 o 
   9   3   4      242.39      243.81     30.48 o 
  10   3   4       88.16       80.91     14.21 o 
  -9   4   4      125.43      132.23     15.34 o 
  -8   4   4      260.51      249.79     17.48 o 
  -7   4   4      123.16      111.02     11.95 o 
  -6   4   4     1133.61     1101.24     19.10 o 
  -5   4   4     3061.26     3139.63     37.62 o 
  -4   4   4      805.18      815.96     15.14 o 
  -3   4   4     2556.40     2554.25     35.91 o 
  -2   4   4     5132.10     5362.89     78.94 o 
  -1   4   4     2501.79     2674.39     33.09 o 
   0   4   4    12458.04    11723.79    130.13 o 
   1   4   4     7166.52     7528.46     73.67 o 
   2   4   4    15915.45    16179.77    167.23 o 
   3   4   4     8050.46     7841.98     75.85 o 
   4   4   4      148.66      110.89      3.50 o 
   5   4   4     2168.84     2173.68     30.29 o 
   6   4   4     2614.86     2569.38     39.64 o 
   7   4   4      733.86      711.08     27.62 o 
   8   4   4      310.40      287.36     16.19 o 
   9   4   4      323.03      313.25     18.49 o 
  10   4   4      158.03      160.85     16.05 o 
  -9   5   4      255.32      250.75     19.04 o 
  -8   5   4      486.37      530.90     36.93 o 
  -7   5   4      213.34      210.65     16.46 o 
  -6   5   4       89.74       99.84      6.98 o 
  -5   5   4     1063.71     1153.97     21.76 o 
  -4   5   4     1897.23     1799.83     22.17 o 
  -3   5   4     1527.73     1610.09     24.35 o 
  -2   5   4     7636.31     8535.29    112.44 o 
  -1   5   4     6679.78     6770.53     81.47 o 
   0   5   4     7196.78     6976.95     71.79 o 
   1   5   4      100.67      155.28      3.26 o 
   2   5   4     1958.02     2126.27     22.83 o 
   3   5   4     4309.49     4463.80     47.67 o 
   4   5   4       29.51       22.06      2.22 o 
   5   5   4       65.19       77.65      4.51 o 
   6   5   4        5.36        9.28      6.01 o 
   7   5   4       34.81       42.35      6.35 o 
   8   5   4      210.90      188.06     15.77 o 
   9   5   4        1.16        7.78      8.67 o 
  10   5   4        4.51       11.86      9.97 o 
  -8   6   4        0.66        3.06      9.23 o 
  -7   6   4        4.82       12.50      4.95 o 
  -6   6   4      180.43      177.48     11.52 o 
  -5   6   4      473.90      476.57     18.84 o 
  -4   6   4       11.17       20.86      3.10 o 
  -3   6   4      434.65      373.30     10.59 o 
  -2   6   4      620.33      610.08     11.57 o 
  -1   6   4       56.06       41.06      3.78 o 
   0   6   4      344.68      306.86      5.20 o 
   1   6   4     1525.85     1179.16     13.64 o 
   2   6   4     3662.27     3678.49     40.27 o 
   3   6   4     2960.93     2954.33     29.04 o 
   4   6   4     1451.17     1492.83     16.81 o 
   5   6   4     1009.34      988.79     16.68 o 
   6   6   4      744.27      744.24     19.38 o 
   7   6   4      323.86      317.40     13.04 o 
   8   6   4      142.60      126.66     12.04 o 
   9   6   4      328.74      336.53     19.41 o 
  10   6   4      150.00      158.66     16.18 o 
  -8   7   4      342.35      353.11     24.07 o 
  -7   7   4      324.37      342.59     18.27 o 
  -6   7   4      915.07      922.93     20.66 o 
  -5   7   4     1875.95     1894.12     57.45 o 
  -4   7   4     2640.63     2448.80     32.60 o 
  -3   7   4     3999.38     3886.31     43.71 o 
  -2   7   4     2470.03     2504.90     26.80 o 
  -1   7   4     4979.60     5249.51     50.46 o 
   0   7   4    18491.71    18466.43    153.93 o 
   1   7   4     1440.83     1383.33     14.08 o 
   2   7   4     1219.54     1364.57     14.99 o 
   3   7   4     3202.00     2968.41     27.62 o 
   4   7   4     1595.43     1536.08     18.43 o 
   5   7   4     1781.23     1793.69     23.80 o 
   6   7   4     1789.99     1843.31     36.61 o 
   7   7   4      504.99      496.86     16.38 o 
   8   7   4      325.26      320.82     17.57 o 
   9   7   4      210.37      208.76     16.22 o 
  10   7   4      166.58      177.88     20.86 o 
  -8   8   4       95.29       85.48     13.54 o 
  -7   8   4      450.16      445.62     14.94 o 
  -6   8   4     1040.15     1109.50     23.76 o 
  -5   8   4      997.20     1021.38     24.05 o 
  -4   8   4      857.97      832.00     16.83 o 
  -3   8   4      733.72      763.71     19.21 o 
  -2   8   4      165.97      191.49      5.20 o 
  -1   8   4      863.39      980.93     11.80 o 
   0   8   4     2197.94     2138.06     21.58 o 
   1   8   4     1967.55     2202.59     21.23 o 
   2   8   4     2041.01     2261.73     23.16 o 
   3   8   4      123.16       91.89      3.67 o 
   4   8   4      184.83      203.74      5.05 o 
   5   8   4        3.30        4.60      2.80 o 
   6   8   4       90.86       77.53      7.65 o 
   7   8   4       36.56       45.03      6.92 o 
   8   8   4        1.40        0.20      7.65 o 
   9   8   4        3.32        2.83      8.37 o 
  -7   9   4        0.34        0.06      5.93 o 
  -6   9   4       69.96       83.56     11.03 o 
  -5   9   4      162.09      208.32     13.86 o 
  -4   9   4      260.08      232.02     10.50 o 
  -3   9   4      104.46      101.63      6.14 o 
  -2   9   4      315.24      326.11      6.88 o 
  -1   9   4      909.47      866.98     14.26 o 
   0   9   4      324.82      274.98      7.05 o 
   1   9   4      139.08      129.03      4.28 o 
   2   9   4     1640.75     1667.22     22.14 o 
   3   9   4      960.34      977.21     13.25 o 
   4   9   4      706.10      675.65     11.37 o 
   5   9   4     1392.41     1385.70     34.89 o 
   6   9   4     1645.48     1563.92     32.81 o 
   7   9   4      429.65      409.43     15.22 o 
   8   9   4      249.79      258.62     16.59 o 
   9   9   4      163.22      169.99     15.64 o 
  -7  10   4      310.14      311.69     16.06 o 
  -6  10   4      405.00      401.38     20.18 o 
  -5  10   4      956.20      922.18     29.84 o 
  -4  10   4     2552.51     2370.40     43.30 o 
  -3  10   4     1931.31     1977.25     28.28 o 
  -2  10   4      514.12      538.48     11.16 o 
  -1  10   4     2265.82     2166.84     33.34 o 
   0  10   4     2211.03     2137.81     29.64 o 
   1  10   4     1582.08     1518.88     23.05 o 
   2  10   4     3997.24     3876.19     49.65 o 
   3  10   4     2708.41     2748.73     37.35 o 
   4  10   4     2208.40     2144.71     34.17 o 
   5  10   4     1773.19     1754.91     44.27 o 
   6  10   4      517.02      510.96     28.95 o 
   7  10   4      270.12      282.15     22.96 o 
   8  10   4      411.46      412.23     30.39 o 
   9  10   4      186.79      153.93     21.88 o 
  -7  11   4      349.96      380.38     18.35 o 
  -6  11   4      171.71      121.37     20.32 o 
  -5  11   4      166.14      173.69     14.28 o 
  -4  11   4      231.00      237.66     16.30 o 
  -3  11   4      997.30     1060.47     25.06 o 
  -2  11   4     2193.37     2165.78     30.86 o 
  -1  11   4      627.25      632.02     19.37 o 
   0  11   4        2.48       11.74      4.45 o 
   1  11   4      341.75      339.20      9.13 o 
   2  11   4      894.41      875.86     15.80 o 
   3  11   4      354.33      356.70      9.54 o 
   4  11   4       15.68       13.10      4.13 o 
   5  11   4       12.77       15.92      7.02 o 
   6  11   4        1.72        9.08      7.54 o 
   7  11   4        0.52       -1.86     10.73 o 
   8  11   4       11.85       10.19     13.49 o 
   9  11   4        0.28       -3.06     13.01 o 
  -6  12   4       12.16       11.92      8.54 o 
  -5  12   4      141.29      159.53     14.68 o 
  -4  12   4       80.92       76.78     10.70 o 
  -3  12   4      332.63      298.05     12.96 o 
  -2  12   4     1550.74     1487.39     31.15 o 
  -1  12   4      328.49      314.24     10.44 o 
   0  12   4       67.26       89.37      7.21 o 
   1  12   4      530.81      588.89     16.56 o 
   2  12   4     2342.53     2290.95     41.36 o 
   3  12   4     1707.73     1701.77     26.48 o 
   4  12   4      786.38      753.55     24.72 o 
   5  12   4      245.55      272.85     15.26 o 
   6  12   4       97.92      129.76     12.28 o 
   7  12   4      176.48      168.92     20.86 o 
   8  12   4      328.56      337.00     29.13 o 
   9  12   4      168.71      158.01     23.38 o 
  -6  13   4      200.06      194.15     17.20 o 
  -5  13   4      485.13      481.99     23.09 o 
  -4  13   4      632.41      672.68     35.97 o 
  -3  13   4      930.98      989.13     25.18 o 
  -2  13   4     1400.78     1335.15     29.86 o 
  -1  13   4     1740.17     1637.38     33.75 o 
   0  13   4     3548.96     3530.15     64.83 o 
   1  13   4     2419.01     2486.51     46.08 o 
   2  13   4      334.56      313.25     12.42 o 
   3  13   4      614.59      595.96     14.92 o 
   4  13   4      910.32      875.00     27.77 o 
   5  13   4      606.01      574.04     44.33 o 
   6  13   4      312.07      317.82     17.79 o 
   7  13   4      174.84      190.32     21.88 o 
   8  13   4      121.26      121.75     20.68 o 
  -5  14   4       75.08       81.98     13.79 o 
  -4  14   4       72.05       70.78     15.62 o 
  -3  14   4       61.79       73.28      8.75 o 
  -2  14   4      348.04      330.39     21.67 o 
  -1  14   4      610.23      604.84     18.85 o 
   0  14   4      121.47      135.69     13.46 o 
   1  14   4       61.35       77.55      9.72 o 
   2  14   4       62.29       67.59      7.68 o 
   3  14   4       40.06       35.11      6.37 o 
   4  14   4       37.61       28.20      8.58 o 
   5  14   4       13.36        8.43      7.97 o 
   6  14   4       27.83       27.03      9.95 o 
   7  14   4        2.03       -8.45     11.03 o 
   8  14   4        8.61       13.25     13.13 o 
  -4  15   4       45.94       53.26     11.08 o 
  -3  15   4      204.09      216.72     13.13 o 
  -2  15   4      403.84      412.85     16.44 o 
  -1  15   4      245.54      279.27     13.49 o 
   0  15   4      493.20      481.92     23.84 o 
   1  15   4      406.81      382.62     15.00 o 
   2  15   4      170.48      144.23     12.23 o 
   3  15   4      203.68      179.35     21.76 o 
   4  15   4      107.97      120.79     18.34 o 
   5  15   4      250.11      247.54     29.61 o 
   6  15   4      307.86      368.57     20.29 o 
   7  15   4      237.65      251.10     26.32 o 
  -3  16   4      537.23      514.46     24.07 o 
  -2  16   4      293.97      251.07     14.04 o 
  -1  16   4      314.83      342.05     15.50 o 
   0  16   4      678.17      763.72     22.56 o 
   1  16   4      827.98      796.47     28.41 o 
   2  16   4      615.61      566.30     18.51 o 
   3  16   4      343.82      351.33     27.69 o 
   4  16   4      127.36      122.34     19.54 o 
   5  16   4      183.69      209.92     23.56 o 
   6  16   4      240.38      238.73     36.72 o 
   7  16   4      126.45      132.12     21.58 o 
  -2  17   4      186.32      185.83     13.40 o 
  -1  17   4      127.35      116.00     13.05 o 
   0  17   4        0.18        7.21      6.32 o 
   1  17   4        6.80       -3.63      5.51 o 
   2  17   4       15.27       -3.06     12.95 o 
   3  17   4        7.16       -0.96     13.25 o 
   4  17   4        0.57        3.06     13.97 o 
   5  17   4       12.78       -5.28     14.15 o 
   6  17   4        0.09      -13.19     13.19 o 
  -1  18   4      195.73      209.19     14.30 o 
   0  18   4       97.05       98.74     10.99 o 
   1  18   4      154.97      180.45     12.70 o 
   2  18   4      337.31      320.22     29.67 o 
   3  18   4      253.92      299.60     28.59 o 
   4  18   4      186.16      238.69     27.81 o 
  -3 -16   5       95.97       82.48     18.70 o 
  -2 -16   5      121.75      108.20     20.80 o 
  -1 -16   5       38.09       18.58     13.73 o 
   0 -16   5        4.78       -4.98     12.77 o 
  -5 -15   5       85.92      101.18     20.98 o 
  -4 -15   5       46.28       33.15     16.06 o 
  -3 -15   5        9.65       19.24     13.61 o 
  -2 -15   5      101.20       78.11     18.46 o 
  -1 -15   5      132.63      106.46     19.54 o 
   0 -15   5      133.70      184.21     22.36 o 
   1 -15   5      266.74      268.41     18.09 o 
   2 -15   5      400.22      386.81     37.10 o 
  -6 -14   5      144.28      190.26     23.44 o 
  -5 -14   5      244.63      258.00     25.72 o 
  -4 -14   5      371.46      390.59     29.61 o 
  -3 -14   5      567.17      685.15     40.16 o 
  -2 -14   5      462.97      452.57     31.83 o 
  -1 -14   5      338.30      298.76     26.02 o 
   0 -14   5      536.12      612.56     35.49 o 
   1 -14   5      582.68      587.91     33.96 o 
   2 -14   5      275.06      268.41     27.78 o 
   3 -14   5      449.59      503.93     24.52 o 
  -7 -13   5       86.56       89.38     19.78 o 
  -6 -13   5       70.93       89.33     14.03 o 
  -5 -13   5       23.70       10.31     13.19 o 
  -4 -13   5       56.91       49.69     14.69 o 
  -3 -13   5      149.76      152.86     21.04 o 
  -2 -13   5       31.36       26.85     12.53 o 
  -1 -13   5       51.51       48.61     14.93 o 
   0 -13   5       10.44       -1.14     11.03 o 
   1 -13   5       16.55       23.06      8.95 o 
   2 -13   5        6.75       -3.29      7.14 o 
   3 -13   5        0.29       -0.69      7.89 o 
   4 -13   5        0.06      -12.29     12.29 o 
  -7 -12   5       29.28       39.41     23.74 o 
  -6 -12   5       24.13       27.40      9.56 o 
  -5 -12   5      224.81      234.45     16.49 o 
  -4 -12   5      252.35      233.48     22.84 o 
  -3 -12   5      389.60      398.14     28.53 o 
  -2 -12   5      716.54      816.25     39.50 o 
  -1 -12   5      955.65      982.47     44.12 o 
   0 -12   5      704.71      749.35     25.16 o 
   1 -12   5      375.45      369.53     14.79 o 
   2 -12   5      368.71      325.71     14.01 o 
   3 -12   5      742.21      735.76     27.86 o 
   4 -12   5      464.46      438.43     32.13 o 
   5 -12   5      229.35      237.44     26.38 o 
  -8 -11   5      120.69      127.40     15.12 o 
  -7 -11   5      152.19      180.99     25.60 o 
  -6 -11   5      380.14      454.88     20.78 o 
  -5 -11   5      776.91      755.96     22.41 o 
  -4 -11   5      535.69      526.40     17.32 o 
  -3 -11   5      816.17      792.57     38.54 o 
  -2 -11   5      903.72      921.93     41.72 o 
  -1 -11   5      776.41      766.02     37.10 o 
   0 -11   5     1061.17     1091.48     22.31 o 
   1 -11   5      669.69      660.81     16.71 o 
   2 -11   5      405.96      396.19     15.17 o 
   3 -11   5      852.35      846.43     29.16 o 
   4 -11   5      395.29      430.99     30.57 o 
   5 -11   5      269.39      269.09     26.67 o 
   6 -11   5      204.38      198.83     25.54 o 
  -8 -10   5       32.31       17.66     10.04 o 
  -7 -10   5       28.96       25.64      8.05 o 
  -6 -10   5       61.32       68.80      9.09 o 
  -5 -10   5        8.17       11.80      6.03 o 
  -4 -10   5      249.09      243.52     10.23 o 
  -3 -10   5       82.96       96.78      9.60 o 
  -2 -10   5        5.16       -8.39      8.39 o 
  -1 -10   5       11.07       15.72      5.05 o 
   0 -10   5       11.24        7.00      3.36 o 
   1 -10   5        0.15        1.78      3.53 o 
   2 -10   5        0.15        2.55      3.62 o 
   3 -10   5        6.03        7.34      4.88 o 
   4 -10   5       16.11       16.52     16.12 o 
   5 -10   5       79.10       72.91     22.90 o 
   6 -10   5       98.05      113.08     13.65 o 
  -8  -9   5      154.10      142.05     12.94 o 
  -7  -9   5      232.33      205.98     13.09 o 
  -6  -9   5      127.27      137.42     10.84 o 
  -5  -9   5      369.67      371.58     12.64 o 
  -4  -9   5      350.94      354.18     11.72 o 
  -3  -9   5     1887.79     1837.33     28.43 o 
  -2  -9   5     1875.90     1860.72     31.85 o 
  -1  -9   5      789.53      781.51     19.29 o 
   0  -9   5     1003.35     1029.52     20.68 o 
   1  -9   5      326.30      317.85      9.41 o 
   2  -9   5      741.37      757.17     15.43 o 
   3  -9   5     2282.13     2339.07     44.45 o 
   4  -9   5      715.51      668.73     23.94 o 
   5  -9   5      849.37      816.35     28.24 o 
   6  -9   5      739.83      744.31     28.57 o 
   7  -9   5      335.24      318.21     20.31 o 
  -9  -8   5       63.02       67.01     19.21 o 
  -8  -8   5       97.83       90.88     14.26 o 
  -7  -8   5      499.10      505.91     18.63 o 
  -6  -8   5     1139.23     1065.78     26.61 o 
  -5  -8   5      708.74      717.96     17.34 o 
  -4  -8   5     2013.30     1931.38     32.96 o 
  -3  -8   5     3049.67     2986.93     41.25 o 
  -2  -8   5     1818.12     1697.72     28.39 o 
  -1  -8   5      583.57      619.41      9.89 o 
   0  -8   5     2554.48     2573.39     32.32 o 
   1  -8   5     1661.36     1679.87     23.31 o 
   2  -8   5      615.54      659.18     13.67 o 
   3  -8   5      660.23      665.40     19.49 o 
   4  -8   5      361.14      325.40     16.10 o 
   5  -8   5      319.52      317.68     28.71 o 
   6  -8   5      148.61      154.20     14.30 o 
   7  -8   5       24.27       29.68      8.68 o 
  -9  -7   5        2.90       20.91      8.45 o 
  -8  -7   5        8.81       18.19      7.30 o 
  -7  -7   5      169.25      152.49     11.19 o 
  -6  -7   5      349.88      321.08     16.82 o 
  -5  -7   5        0.94        4.59      3.91 o 
  -4  -7   5      111.45      132.45      7.20 o 
  -3  -7   5        0.10        9.77      3.31 o 
  -2  -7   5       22.40       26.50      3.13 o 
  -1  -7   5        3.15        5.79      1.64 o 
   0  -7   5       78.36       82.08      3.61 o 
   1  -7   5        3.26        6.40      2.47 o 
   2  -7   5        8.54        4.82      2.55 o 
   3  -7   5     1193.85     1151.27     22.33 o 
   4  -7   5      651.49      665.57     18.76 o 
   5  -7   5      223.90      224.22     14.59 o 
   6  -7   5       59.89       59.93     10.19 o 
   7  -7   5       98.24      108.84     11.14 o 
   8  -7   5      107.57      118.60     15.35 o 
  -9  -6   5       32.72       26.43      9.40 o 
  -8  -6   5      282.16      298.28     15.25 o 
  -7  -6   5      369.33      356.17     21.91 o 
  -6  -6   5      381.60      377.57     15.03 o 
  -5  -6   5      254.08      236.97      9.43 o 
  -4  -6   5     2200.64     2148.27     31.24 o 
  -3  -6   5     4448.16     4204.93     54.06 o 
  -2  -6   5     2658.03     2798.52     30.12 o 
  -1  -6   5     1764.98     1731.02     19.01 o 
   0  -6   5     4492.60     4464.44     45.20 o 
   1  -6   5     3038.66     2942.91     29.42 o 
   2  -6   5     3292.28     3324.96     39.76 o 
   3  -6   5     1436.23     1463.40     26.03 o 
   4  -6   5     1438.12     1334.67     28.80 o 
   5  -6   5     1762.54     1708.53     43.33 o 
   6  -6   5      764.17      791.22     27.52 o 
   7  -6   5      431.29      448.76     17.71 o 
   8  -6   5      412.01      375.45     34.83 o 
  -9  -5   5      308.02      315.07     16.97 o 
  -8  -5   5      363.69      353.65     16.30 o 
  -7  -5   5      436.70      426.99     20.09 o 
  -6  -5   5      577.82      593.39     18.07 o 
  -5  -5   5     1362.95     1273.70     23.62 o 
  -4  -5   5     2555.15     2470.77     40.08 o 
  -3  -5   5     1145.95     1186.09     17.37 o 
  -2  -5   5     1760.57     2161.35     30.59 o 
  -1  -5   5     2479.09     2424.09     25.06 o 
   0  -5   5     4843.94     4770.84     57.68 o 
   1  -5   5     1421.20     1594.10     18.80 o 
   2  -5   5     1551.85     1693.74     25.19 o 
   3  -5   5     1040.42     1052.51     20.04 o 
   4  -5   5     1527.75     1423.58     29.70 o 
   5  -5   5      523.02      472.53     24.16 o 
   6  -5   5      137.42      147.21     10.68 o 
   7  -5   5       91.46       87.92     13.15 o 
   8  -5   5      123.97      119.30     11.77 o 
  -9  -4   5       45.16       29.43      8.61 o 
  -8  -4   5       13.63       18.72      7.11 o 
  -7  -4   5      123.40      141.92     10.64 o 
  -6  -4   5        1.85        2.68      4.32 o 
  -5  -4   5        0.48        7.53      3.54 o 
  -4  -4   5      693.05      654.60     12.64 o 
  -3  -4   5      495.02      480.34     11.47 o 
  -2  -4   5       57.50       38.75      2.93 o 
  -1  -4   5      226.80      329.78      5.99 o 
   0  -4   5     1422.05     1477.22     20.13 o 
   1  -4   5      719.81      534.08      8.22 o 
   2  -4   5        8.80       11.68      1.85 o 
   3  -4   5       37.05       35.61      3.37 o 
   4  -4   5      824.95      793.97     22.63 o 
   5  -4   5      234.43      208.41     18.01 o 
   6  -4   5      208.51      219.00     13.98 o 
   7  -4   5      445.43      471.98     23.49 o 
   8  -4   5      160.98      142.95     11.95 o 
   9  -4   5       73.56       94.03     14.26 o 
  -9  -3   5       50.38       43.10      9.09 o 
  -8  -3   5      229.45      240.79     13.61 o 
  -7  -3   5      491.11      480.22     17.10 o 
  -6  -3   5      970.67      932.28     22.14 o 
  -5  -3   5     1291.01     1378.37     24.09 o 
  -4  -3   5     1338.13     1287.74     22.27 o 
  -3  -3   5     2188.49     2173.73     23.44 o 
  -2  -3   5     5342.13     5544.44     54.93 o 
  -1  -3   5     6661.78     7227.73     76.73 o 
   0  -3   5    21126.78    21004.19    260.28 o 
   1  -3   5     9939.17    10220.63     92.91 o 
   2  -3   5     5333.60     5608.98     52.77 o 
   3  -3   5     2503.00     2505.75     29.22 o 
   4  -3   5     3067.09     3091.49     46.71 o 
   5  -3   5     1333.17     1314.15     24.67 o 
   6  -3   5     1204.20     1100.18     26.55 o 
   7  -3   5      783.24      764.39     22.25 o 
   8  -3   5      564.38      547.16     20.06 o 
   9  -3   5      272.63      306.96     16.55 o 
  -9  -2   5      257.59      283.39     15.63 o 
  -8  -2   5      195.87      202.77     12.57 o 
  -7  -2   5      629.77      592.40     18.97 o 
  -6  -2   5      671.76      647.11     16.86 o 
  -5  -2   5     1384.41     1513.98     25.33 o 
  -4  -2   5     1212.07     1185.27     20.18 o 
  -3  -2   5     4628.19     5026.25     46.44 o 
  -2  -2   5     5036.13     5097.44     58.78 o 
  -1  -2   5     2537.94     2620.98     27.23 o 
   0  -2   5     4404.45     4177.61     48.86 o 
   1  -2   5    10987.21    12846.97    129.84 o 
   2  -2   5     6209.77     6663.79     65.97 o 
   3  -2   5     3419.71     3327.17     33.11 o 
   4  -2   5      504.28      504.44     12.03 o 
   5  -2   5      205.51      234.49      8.73 o 
   6  -2   5       90.48      110.66      7.10 o 
   7  -2   5        6.00        3.33      5.47 o 
   8  -2   5        5.13        8.75      6.44 o 
   9  -2   5       15.47       12.08      7.57 o 
  -9  -1   5       21.45       22.57      7.96 o 
  -8  -1   5        0.10        5.93      5.93 o 
  -7  -1   5       22.74       34.46      6.04 o 
  -6  -1   5       15.66       23.44      4.86 o 
  -5  -1   5      150.69      140.01      8.32 o 
  -4  -1   5      190.11      220.80      5.71 o 
  -3  -1   5       71.03      122.58      4.19 o 
  -2  -1   5      484.76      627.03      9.01 o 
  -1  -1   5     1057.33      744.60      8.32 o 
   0  -1   5     3815.57     3867.65     38.74 o 
   1  -1   5      485.39      739.51      8.84 o 
   2  -1   5       16.45       11.29      2.33 o 
   3  -1   5     2323.22     2338.28     23.84 o 
   4  -1   5     1893.27     1897.94     23.24 o 
   5  -1   5      721.84      721.62     12.48 o 
   6  -1   5     1387.51     1431.51     26.58 o 
   7  -1   5      179.12      186.37     11.10 o 
   8  -1   5       90.64       75.81      9.14 o 
   9  -1   5      172.52      179.07     13.02 o 
  -9   0   5      174.93      183.69     13.09 o 
  -8   0   5      216.43      234.27     13.15 o 
  -7   0   5      585.63      589.35     16.44 o 
  -6   0   5      901.61      902.38     26.42 o 
  -5   0   5     3415.97     3400.30     49.58 o 
  -4   0   5     5853.57     6019.22     61.66 o 
  -3   0   5     8082.54     7852.38     79.72 o 
  -2   0   5     5947.08     6070.37     83.16 o 
  -1   0   5     4723.30     4435.97     46.42 o 
   0   0   5     3024.06     3115.36     31.59 o 
   1   0   5     6898.70     6687.15     61.72 o 
   2   0   5     8202.53     8856.23     80.14 o 
   3   0   5    11867.57    11815.98    119.24 o 
   4   0   5     3454.09     3213.38     33.91 o 
   5   0   5      781.14      813.00     13.43 o 
   6   0   5      867.61      915.38     16.86 o 
   7   0   5      718.60      707.85     20.49 o 
   8   0   5      598.02      630.77     26.59 o 
   9   0   5      243.87      249.11     23.59 o 
  -9   1   5      223.27      237.93     14.25 o 
  -8   1   5      629.08      676.67     21.15 o 
  -7   1   5     1059.74     1063.22     22.90 o 
  -6   1   5     1743.90     1722.09     30.33 o 
  -5   1   5     2596.16     2536.19     34.58 o 
  -4   1   5     2204.03     2223.48     26.65 o 
  -3   1   5     1543.00     1566.59     27.32 o 
  -2   1   5      302.08      455.06      8.80 o 
  -1   1   5     5632.88     5359.59     73.42 o 
   0   1   5     6299.66     7149.85     69.67 o 
   1   1   5    12132.67    12399.48    120.21 o 
   2   1   5     2176.10     2363.85     30.89 o 
   3   1   5     1192.14     1094.99     11.93 o 
   4   1   5      385.18      375.03      5.99 o 
   5   1   5       67.31       64.41      3.94 o 
   6   1   5      210.07      204.29      7.58 o 
   7   1   5      299.22      280.75     11.44 o 
   8   1   5        0.53        5.15      4.89 o 
   9   1   5        2.44       -0.29     12.71 o 
  -9   2   5        3.94        3.10      8.68 o 
  -8   2   5       61.29       79.79      8.08 o 
  -7   2   5        1.44       15.72      5.32 o 
  -6   2   5        9.02       10.88      5.33 o 
  -5   2   5        6.06       31.06      3.15 o 
  -4   2   5        4.00       12.43      2.33 o 
  -3   2   5      677.92      708.02     11.70 o 
  -2   2   5     5900.02     5819.33     91.71 o 
  -1   2   5     1928.35     2180.86     30.70 o 
   0   2   5     2648.57     3070.29     35.50 o 
   1   2   5      408.21      461.85      6.25 o 
   2   2   5      887.14      721.68      9.14 o 
   3   2   5      395.91      399.51      6.18 o 
   4   2   5       99.43      113.49      3.29 o 
   5   2   5     1005.38     1018.16     15.66 o 
   6   2   5     1154.17     1103.60     19.12 o 
   7   2   5      548.99      513.62     14.23 o 
   8   2   5      228.81      239.39     11.97 o 
   9   2   5      164.48      190.39     14.95 o 
  10   2   5      165.92      176.95     24.82 o 
  -9   3   5      148.86      144.77     15.75 o 
  -8   3   5      420.21      384.99     20.67 o 
  -7   3   5      836.54      764.28     18.60 o 
  -6   3   5     1485.63     1466.15     26.81 o 
  -5   3   5     2086.88     2105.43     26.96 o 
  -4   3   5      704.61      657.75     10.34 o 
  -3   3   5     1214.49      625.27     23.08 o 
  -2   3   5     3973.77     4156.81     64.76 o 
  -1   3   5     9862.93    10986.22    148.46 o 
   0   3   5     6465.38     6037.56     67.87 o 
   1   3   5     6427.22     6899.10     72.38 o 
   2   3   5     6228.97     6142.20     60.38 o 
   3   3   5    16516.23    16566.97    156.90 o 
   4   3   5     4230.72     4423.95     45.01 o 
   5   3   5     1127.57     1153.82     27.03 o 
   6   3   5     1312.36     1321.49     23.82 o 
   7   3   5      946.05      975.15     23.31 o 
   8   3   5      339.03      344.06     26.29 o 
   9   3   5      306.70      289.45     17.56 o 
  10   3   5      129.31      144.40     23.56 o 
  -9   4   5      280.34      287.28     20.17 o 
  -8   4   5      474.32      499.37     23.45 o 
  -7   4   5      521.56      525.39     22.20 o 
  -6   4   5      813.51      861.36     16.55 o 
  -5   4   5      556.40      609.30     16.00 o 
  -4   4   5     2030.85     1916.24     27.64 o 
  -3   4   5     2332.67     2268.29     37.56 o 
  -2   4   5      971.54     1168.67     19.89 o 
  -1   4   5      758.07      850.84     11.68 o 
   0   4   5     4444.40     3790.24     39.81 o 
   1   4   5     1605.02     1836.70     23.04 o 
   2   4   5      229.36      311.64      5.37 o 
   3   4   5     4814.88     5163.83     54.63 o 
   4   4   5     2691.58     2677.37     27.04 o 
   5   4   5       67.63       72.10      4.36 o 
   6   4   5      292.20      286.61     12.11 o 
   7   4   5       34.41       34.05      5.10 o 
   8   4   5        0.26       -6.46      6.46 o 
   9   4   5        4.40       -7.36      7.36 o 
  10   4   5        5.25        0.36     17.65 o 
  -9   5   5        1.57        5.60      9.28 o 
  -8   5   5        8.57       30.15      9.80 o 
  -7   5   5       12.40        8.50      7.08 o 
  -6   5   5      204.79      206.72     14.80 o 
  -5   5   5      437.13      426.52     10.42 o 
  -4   5   5      270.69      266.34      6.03 o 
  -3   5   5       21.05       28.65      2.09 o 
  -2   5   5      152.52      136.81      5.13 o 
  -1   5   5      531.68      623.46      9.31 o 
   0   5   5     1949.91     1974.90     21.89 o 
   1   5   5     8058.58     7338.77     71.36 o 
   2   5   5     6333.23     6813.98     67.04 o 
   3   5   5     4560.64     4517.79     45.48 o 
   4   5   5        6.88        8.75      2.20 o 
   5   5   5       21.39       20.67      3.13 o 
   6   5   5      558.66      609.40     14.29 o 
   7   5   5      713.83      778.64     22.77 o 
   8   5   5      184.70      191.26     21.82 o 
   9   5   5      215.66      224.83     16.96 o 
  10   5   5      137.71      131.65     15.26 o 
  -8   6   5      327.60      281.22     18.63 o 
  -7   6   5      404.57      421.50     16.73 o 
  -6   6   5      215.12      243.00     10.05 o 
  -5   6   5      917.85      955.84     19.55 o 
  -4   6   5     3376.92     3346.69     42.22 o 
  -3   6   5     2878.32     2775.51     40.37 o 
  -2   6   5     4956.81     4948.66     58.60 o 
  -1   6   5     2304.68     2372.80     25.55 o 
   0   6   5     4170.49     3646.77     39.00 o 
   1   6   5     6950.73     6664.86     65.24 o 
   2   6   5     6981.44     7545.94     74.16 o 
   3   6   5     6450.14     6500.70     63.40 o 
   4   6   5      670.29      568.91      8.49 o 
   5   6   5      586.88      603.25     12.13 o 
   6   6   5     1720.33     1707.11     29.03 o 
   7   6   5      362.85      380.30     14.30 o 
   8   6   5      217.98      198.32     14.35 o 
   9   6   5      147.27      148.07     14.58 o 
  10   6   5       43.13       55.94     14.24 o 
  -8   7   5      211.79      205.79     16.96 o 
  -7   7   5      481.93      478.29     15.14 o 
  -6   7   5      627.39      673.60     16.97 o 
  -5   7   5      288.91      322.45     18.78 o 
  -4   7   5     1475.79     1508.73     27.10 o 
  -3   7   5      673.70      730.56     17.53 o 
  -2   7   5      171.26      184.99      6.61 o 
  -1   7   5     2264.38     2305.96     27.29 o 
   0   7   5     3658.78     3609.16     33.94 o 
   1   7   5       14.99       34.77      1.96 o 
   2   7   5      766.28      823.47      9.68 o 
   3   7   5        1.03       14.51      2.19 o 
   4   7   5      412.53      430.35      7.36 o 
   5   7   5      151.97      187.71      6.81 o 
   6   7   5      200.29      203.40     10.34 o 
   7   7   5        0.21       -4.87      4.87 o 
   8   7   5        0.79        3.49      7.16 o 
   9   7   5       12.02       16.04      9.43 o 
  10   7   5       13.92       15.56      9.85 o 
  -8   8   5       67.98       52.15     16.84 o 
  -7   8   5       18.86       22.07      7.06 o 
  -6   8   5        2.87       23.46      7.27 o 
  -5   8   5      404.51      431.02     14.57 o 
  -4   8   5      122.33      133.89      6.89 o 
  -3   8   5       27.43       31.07      4.02 o 
  -2   8   5     1429.46     1392.43     19.36 o 
  -1   8   5       61.90       56.10      2.24 o 
   0   8   5      850.79      779.01     15.66 o 
   1   8   5     2404.58     2413.67     24.08 o 
   2   8   5       37.43       34.07      2.14 o 
   3   8   5      473.91      523.99      8.12 o 
   4   8   5     2257.50     2230.21     24.71 o 
   5   8   5     1445.57     1356.91     29.02 o 
   6   8   5      552.69      560.57     16.91 o 
   7   8   5      169.35      180.12     10.57 o 
   8   8   5      195.10      169.58     13.94 o 
   9   8   5      218.66      206.11     16.45 o 
  -7   9   5      449.36      453.89     18.24 o 
  -6   9   5     1368.10     1340.16     32.10 o 
  -5   9   5     1509.40     1493.69     39.69 o 
  -4   9   5      703.67      649.50     19.09 o 
  -3   9   5     1160.30     1135.29     20.78 o 
  -2   9   5     2047.55     2097.96     25.46 o 
  -1   9   5     1706.07     1619.39     22.91 o 
   0   9   5     2704.11     2574.99     31.23 o 
   1   9   5      319.33      302.16      6.43 o 
   2   9   5      555.38      563.72      9.41 o 
   3   9   5     2369.75     2404.25     28.47 o 
   4   9   5     1491.74     1470.08     19.61 o 
   5   9   5     1180.64     1183.23     22.58 o 
   6   9   5      883.83      876.58     49.45 o 
   7   9   5      226.55      210.40     18.38 o 
   8   9   5      277.25      259.86     16.44 o 
   9   9   5       98.76      108.07     13.52 o 
  -7  10   5      176.66      193.09     16.73 o 
  -6  10   5      141.69      144.80     13.63 o 
  -5  10   5      292.77      264.14     15.62 o 
  -4  10   5     1543.37     1541.98     31.84 o 
  -3  10   5      759.22      784.26     14.08 o 
  -2  10   5        2.00        4.58      3.88 o 
  -1  10   5      186.67      190.78      7.00 o 
   0  10   5      450.04      443.24      9.77 o 
   1  10   5      633.92      645.55     11.13 o 
   2  10   5      158.31      173.49      6.30 o 
   3  10   5      211.54      199.28      6.91 o 
   4  10   5      291.49      279.40      8.55 o 
   5  10   5        9.14        6.41      6.38 o 
   6  10   5       17.89       13.97      9.53 o 
   7  10   5        0.88       -3.24      9.89 o 
   8  10   5       11.75       17.26     12.95 o 
   9  10   5        4.33        1.20     12.53 o 
  -7  11   5       47.03       57.63      9.94 o 
  -6  11   5       94.95      113.24     24.64 o 
  -5  11   5      140.69      130.39     19.03 o 
  -4  11   5      235.44      194.73      8.87 o 
  -3  11   5      287.56      301.87      8.76 o 
  -2  11   5      205.17      197.56      7.10 o 
  -1  11   5        4.28       -1.68      2.99 o 
   0  11   5     3959.53     3812.09     54.69 o 
   1  11   5     2401.37     2278.73     34.96 o 
   2  11   5     1165.17     1117.08     18.62 o 
   3  11   5     2007.13     2022.33     29.67 o 
   4  11   5     1436.62     1446.68     25.99 o 
   5  11   5      608.86      599.40     33.09 o 
   6  11   5      560.81      544.29     30.81 o 
   7  11   5      301.99      290.25     24.70 o 
   8  11   5      205.11      198.17     22.36 o 
   9  11   5      108.20       92.97     18.82 o 
  -6  12   5      407.62      415.53     21.50 o 
  -5  12   5      319.11      329.52     18.87 o 
  -4  12   5      477.72      471.40     20.42 o 
  -3  12   5      887.93      994.60     20.90 o 
  -2  12   5     1410.10     1434.23     23.11 o 
  -1  12   5     1706.39     1610.61     27.80 o 
   0  12   5      743.82      781.59     19.30 o 
   1  12   5      601.80      657.64     17.58 o 
   2  12   5     1852.54     1793.11     29.84 o 
   3  12   5     1513.71     1579.02     27.53 o 
   4  12   5      469.01      473.65     13.17 o 
   5  12   5      385.67      421.60     24.94 o 
   6  12   5      341.24      347.06     17.37 o 
   7  12   5      249.74      248.29     23.62 o 
   8  12   5       98.19      107.66     18.82 o 
   9  12   5       38.06       23.26     14.45 o 
  -5  13   5       35.18       12.89     12.50 o 
  -4  13   5      102.85      118.06     31.26 o 
  -3  13   5      107.94      118.33      9.53 o 
  -2  13   5      273.79      285.88     12.84 o 
  -1  13   5       47.08       55.35      7.34 o 
   0  13   5        5.36        3.27      6.60 o 
   1  13   5       44.73       50.44      6.49 o 
   2  13   5      221.30      228.64     10.84 o 
   3  13   5      479.51      517.55     14.91 o 
   4  13   5        0.11       -0.74     15.80 o 
   5  13   5       39.55       51.33      9.70 o 
   6  13   5        0.81        1.98      7.38 o 
   7  13   5        8.66       22.24     13.19 o 
   8  13   5       56.01       48.97     16.78 o 
  -5  14   5       74.73       65.55     11.86 o 
  -4  14   5      568.09      564.89     29.85 o 
  -3  14   5      431.56      415.41     16.12 o 
  -2  14   5      276.83      258.62     15.90 o 
  -1  14   5      450.93      414.20     17.29 o 
   0  14   5      346.11      305.22     15.76 o 
   1  14   5      536.90      556.30     31.95 o 
   2  14   5      614.29      624.24     22.43 o 
   3  14   5      691.39      719.68     20.37 o 
   4  14   5      889.07      882.20     37.16 o 
   5  14   5      639.75      654.03     25.10 o 
   6  14   5      296.70      322.46     18.27 o 
   7  14   5      145.48      180.73     22.06 o 
   8  14   5      153.36      165.20     22.78 o 
  -4  15   5      241.93      271.69     22.57 o 
  -3  15   5      330.12      337.21     15.43 o 
  -2  15   5      765.92      727.58     21.98 o 
  -1  15   5      894.09      843.52     26.29 o 
   0  15   5      530.54      590.79     18.87 o 
   1  15   5      490.21      505.69     68.99 o 
   2  15   5      242.74      245.08     21.04 o 
   3  15   5      146.21      161.96     17.41 o 
   4  15   5      302.00      274.24     24.76 o 
   5  15   5      385.46      390.72     20.00 o 
   6  15   5      264.42      309.16     19.22 o 
   7  15   5      100.80       93.39     19.24 o 
  -3  16   5      102.71      115.34     11.08 o 
  -2  16   5        0.45        3.40      6.23 o 
  -1  16   5        0.35        6.40      7.92 o 
   0  16   5       20.46       20.11      6.11 o 
   1  16   5        0.06       -8.87      8.87 o 
   2  16   5        1.82        5.22     10.16 o 
   3  16   5       14.13       13.19     12.59 o 
   4  16   5        0.07        5.69     11.57 o 
   5  16   5      130.56      135.96     14.05 o 
   6  16   5      161.46      152.70     15.15 o 
   7  16   5       26.05       36.87     16.30 o 
  -2  17   5      198.93      186.95     13.41 o 
  -1  17   5      232.73      218.89     15.27 o 
   0  17   5      209.16      219.12     13.29 o 
   1  17   5      376.39      421.29     16.70 o 
   2  17   5      345.38      358.23     19.25 o 
   3  17   5      280.81      300.68     28.41 o 
   4  17   5      160.51      132.77     21.70 o 
   5  17   5      161.08      143.56     22.12 o 
   6  17   5      362.62      389.81     22.22 o 
  -1  18   5      258.02      289.25     15.91 o 
   0  18   5      219.10      218.36     16.73 o 
   1  18   5      221.18      216.22     15.64 o 
   2  18   5      232.70      244.21     27.21 o 
   3  18   5      183.98      164.24     23.86 o 
   4  18   5       87.32       90.63     21.10 o 
   5  18   5       16.03        8.87     15.88 o 
  -4 -15   6      294.46      352.17     30.63 o 
  -3 -15   6      246.73      219.51     25.42 o 
  -2 -15   6      462.61      465.04     32.61 o 
  -1 -15   6      463.00      560.83     35.85 o 
   0 -15   6      318.68      345.09     29.37 o 
   1 -15   6      232.74      268.37     26.67 o 
  -5 -14   6       51.43       41.42     16.90 o 
  -4 -14   6       48.28       53.41     15.83 o 
  -3 -14   6      105.71       95.91     18.94 o 
  -2 -14   6        5.01       -2.28     10.85 o 
  -1 -14   6        1.25       -8.81     10.79 o 
   0 -14   6        0.83        4.14     12.05 o 
   1 -14   6        1.62       -0.96     12.29 o 
   2 -14   6       55.00       56.71     16.18 o 
   3 -14   6       62.26       68.10     18.16 o 
  -6 -13   6       98.94       64.13     12.39 o 
  -5 -13   6      164.24      160.35     22.12 o 
  -4 -13   6      197.94      189.78     22.60 o 
  -3 -13   6      252.16      279.52     25.00 o 
  -2 -13   6      479.87      470.86     30.45 o 
  -1 -13   6      574.94      536.43     32.37 o 
   0 -13   6      575.85      640.26     35.73 o 
   1 -13   6      586.21      639.85     20.45 o 
   2 -13   6      558.24      568.38     34.89 o 
   3 -13   6      605.17      697.56     40.22 o 
   4 -13   6      463.13      470.68     35.25 o 
  -7 -12   6      205.35      194.24     21.10 o 
  -6 -12   6      327.09      345.24     20.07 o 
  -5 -12   6      374.46      393.55     16.98 o 
  -4 -12   6      379.02      388.85     27.75 o 
  -3 -12   6      889.86     1017.48     46.16 o 
  -2 -12   6      709.80      723.16     37.94 o 
  -1 -12   6      769.83      725.73     37.28 o 
   0 -12   6      561.21      584.69     33.21 o 
   1 -12   6      228.52      241.02     14.39 o 
   2 -12   6      287.30      280.77     24.16 o 
   3 -12   6      523.85      525.76     33.87 o 
   4 -12   6      286.54      251.52     26.49 o 
  -7 -11   6       12.44       17.82     13.59 o 
  -6 -11   6       39.13       35.69      8.37 o 
  -5 -11   6        1.80       -0.07      5.92 o 
  -4 -11   6        6.79        5.09      7.18 o 
  -3 -11   6       47.93       71.33     15.11 o 
  -2 -11   6       13.50        5.75     10.43 o 
  -1 -11   6        2.33        4.93      7.88 o 
   0 -11   6        5.88       -1.13      5.44 o 
   1 -11   6        7.53       11.09      4.15 o 
   2 -11   6        2.46       10.49     10.31 o 
   3 -11   6        2.06       -2.94      8.63 o 
   4 -11   6       88.26       80.86     17.56 o 
   5 -11   6       78.95       62.76     17.08 o 
  -8 -10   6       31.61       45.90     15.97 o 
  -7 -10   6       87.45       81.88     10.42 o 
  -6 -10   6      191.67      221.27     13.31 o 
  -5 -10   6      762.96      794.51     22.93 o 
  -4 -10   6      876.61      840.45     19.47 o 
  -3 -10   6     1021.85      885.90     27.78 o 
  -2 -10   6      690.83      673.10     33.63 o 
  -1 -10   6      745.08      727.56     54.94 o 
   0 -10   6     1285.00     1321.56     24.35 o 
   1 -10   6     1291.30     1299.91     22.24 o 
   2 -10   6      452.31      435.14     13.36 o 
   3 -10   6      766.60      799.80     33.69 o 
   4 -10   6      816.04      787.85     27.62 o 
   5 -10   6      626.40      602.66     25.05 o 
   6 -10   6      370.05      352.22     21.05 o 
  -8  -9   6      167.93      171.59     17.17 o 
  -7  -9   6      261.05      274.05     14.84 o 
  -6  -9   6      518.15      494.57     18.20 o 
  -5  -9   6      515.58      528.08     21.33 o 
  -4  -9   6      929.24      892.38     19.87 o 
  -3  -9   6     1713.54     1611.40     28.76 o 
  -2  -9   6     1451.54     1398.30     38.26 o 
  -1  -9   6      805.83      882.64     26.06 o 
   0  -9   6     1105.45     1087.17     39.46 o 
   1  -9   6     3459.15     3491.69     52.39 o 
   2  -9   6     1916.23     2017.46     34.09 o 
   3  -9   6      395.16      383.11     26.73 o 
   4  -9   6       63.08       54.47      9.34 o 
   5  -9   6       80.07       77.63     11.15 o 
   6  -9   6       76.33       89.44     12.70 o 
   7  -9   6       25.49       39.26     15.71 o 
  -8  -8   6       43.73       31.04      9.29 o 
  -7  -8   6       26.87       22.71      7.78 o 
  -6  -8   6       34.96       40.74      7.98 o 
  -5  -8   6        4.03       25.40     10.54 o 
  -4  -8   6       49.56       58.24      5.97 o 
  -3  -8   6       10.22       24.75      4.30 o 
  -2  -8   6      104.60      106.44      5.68 o 
  -1  -8   6       39.95       44.60      4.33 o 
   0  -8   6       17.05       24.16      3.62 o 
   1  -8   6        9.11        6.59      3.26 o 
   2  -8   6      168.35      187.91      8.25 o 
   3  -8   6      377.67      384.48     14.09 o 
   4  -8   6      601.19      572.87     21.89 o 
   5  -8   6      138.59      134.07     16.42 o 
   6  -8   6      114.31      132.66     13.63 o 
   7  -8   6      183.54      187.91     14.04 o 
  -9  -7   6       46.05       45.88     10.00 o 
  -8  -7   6       90.31      102.73     11.04 o 
  -7  -7   6      289.64      306.98     14.98 o 
  -6  -7   6      538.67      490.08     17.29 o 
  -5  -7   6      671.80      598.76     15.56 o 
  -4  -7   6     1470.65     1491.29     27.03 o 
  -3  -7   6     3201.21     3124.14     42.56 o 
  -2  -7   6     2437.61     2441.30     35.52 o 
  -1  -7   6      799.04      782.91     11.65 o 
   0  -7   6     1753.45     1695.97     24.51 o 
   1  -7   6     2275.53     2185.23     31.28 o 
   2  -7   6      798.68      823.32     15.48 o 
   3  -7   6     2812.98     2885.35     52.65 o 
   4  -7   6     1563.84     1537.32     44.21 o 
   5  -7   6      544.05      566.01     22.69 o 
   6  -7   6      495.78      495.51     22.47 o 
   7  -7   6      192.71      192.71     13.69 o 
  -9  -6   6      144.08      149.64     19.24 o 
  -8  -6   6      164.89      178.02     12.90 o 
  -7  -6   6      568.12      551.21     18.72 o 
  -6  -6   6     2192.63     2081.28     50.49 o 
  -5  -6   6      489.13      468.61     13.25 o 
  -4  -6   6      731.75      708.15     16.05 o 
  -3  -6   6     1450.24     1386.91     28.11 o 
  -2  -6   6     1720.66     1906.31     25.42 o 
  -1  -6   6     1286.51     1301.30     16.28 o 
   0  -6   6     1358.85     1463.84     18.20 o 
   1  -6   6     1254.67     1215.80     16.81 o 
   2  -6   6     1341.44     1341.12     21.25 o 
   3  -6   6       31.26       47.64      5.82 o 
   4  -6   6      151.97      160.11     11.45 o 
   5  -6   6      429.16      401.72     18.68 o 
   6  -6   6      142.38      159.47     13.93 o 
   7  -6   6       20.42       13.49      9.79 o 
   8  -6   6       38.03       36.59      9.06 o 
  -9  -5   6       28.31       36.04      9.06 o 
  -8  -5   6        0.33       -7.43      7.52 o 
  -7  -5   6       52.76       69.03     11.28 o 
  -6  -5   6      266.62      289.59     13.23 o 
  -5  -5   6        9.53       14.26      4.34 o 
  -4  -5   6      223.87      216.04      8.39 o 
  -3  -5   6      404.01      345.89      8.87 o 
  -2  -5   6       45.79       37.37      3.11 o 
  -1  -5   6        6.76       24.64      2.80 o 
   0  -5   6      722.58      758.07     10.99 o 
   1  -5   6      903.02      844.01     11.13 o 
   2  -5   6       72.65       80.01      4.17 o 
   3  -5   6      567.81      455.17     11.46 o 
   4  -5   6      132.43      129.75      8.39 o 
   5  -5   6      281.90      274.04     15.32 o 
   6  -5   6      464.15      429.07     16.78 o 
   7  -5   6      254.25      250.29     14.20 o 
   8  -5   6      171.79      178.74     13.33 o 
  -9  -4   6      164.07      159.22     16.21 o 
  -8  -4   6      315.11      317.38     15.46 o 
  -7  -4   6      328.95      344.37     18.79 o 
  -6  -4   6      387.69      395.05     25.34 o 
  -5  -4   6      196.11      220.20     13.23 o 
  -4  -4   6     2039.17     2039.33     29.30 o 
  -3  -4   6     2912.46     2727.55     36.49 o 
  -2  -4   6     1720.52     1689.02     17.34 o 
  -1  -4   6     1011.12      958.92     12.58 o 
   0  -4   6     7779.43     7822.65     81.38 o 
   1  -4   6     4237.19     4477.25     48.67 o 
   2  -4   6     2420.56     2459.78     27.25 o 
   3  -4   6      678.32      659.27     14.63 o 
   4  -4   6     1049.05     1049.07     30.93 o 
   5  -4   6     2460.98     2378.03     45.25 o 
   6  -4   6     1497.82     1479.13     39.82 o 
   7  -4   6      504.82      533.09     19.25 o 
   8  -4   6      373.33      364.69     27.57 o 
  -9  -3   6      257.57      262.71     19.76 o 
  -8  -3   6      205.17      186.34     12.51 o 
  -7  -3   6      520.68      521.69     21.92 o 
  -6  -3   6      629.02      651.38     17.12 o 
  -5  -3   6      606.78      682.56     22.26 o 
  -4  -3   6     1214.03     1122.86     23.31 o 
  -3  -3   6      996.00     1068.39     13.68 o 
  -2  -3   6     2544.81     2677.72     27.71 o 
  -1  -3   6      447.85      450.24      6.97 o 
   0  -3   6      244.01      153.77      4.30 o 
   1  -3   6     3134.92     3587.55     39.51 o 
   2  -3   6     1694.17     1893.16     21.58 o 
   3  -3   6      732.40      715.63     13.54 o 
   4  -3   6     1356.83     1300.61     23.76 o 
   5  -3   6       70.09       88.22      6.48 o 
   6  -3   6       28.03       33.97      8.76 o 
   7  -3   6        0.69        0.89      5.74 o 
   8  -3   6       54.46       65.10      9.43 o 
   9  -3   6        4.93        4.21      7.47 o 
  -9  -2   6        9.98       19.56      8.19 o 
  -8  -2   6        4.44       -3.24      6.00 o 
  -7  -2   6        5.34        9.15      5.73 o 
  -6  -2   6       17.54       29.88      4.32 o 
  -5  -2   6        0.24       10.22      4.44 o 
  -4  -2   6      117.02      152.57      6.11 o 
  -3  -2   6      482.18      385.43      6.37 o 
  -2  -2   6     1628.79     1946.22     22.63 o 
  -1  -2   6        7.14       25.01      2.96 o 
   0  -2   6      792.49      820.45     11.46 o 
   1  -2   6      662.93      565.06      8.27 o 
   2  -2   6     2231.39     2414.48     39.83 o 
   3  -2   6     1511.20     1484.11     17.82 o 
   4  -2   6     1722.86     1623.08     27.60 o 
   5  -2   6      347.91      358.46     14.93 o 
   6  -2   6       57.00       66.10      7.40 o 
   7  -2   6      386.56      427.66     16.34 o 
   8  -2   6      609.84      581.56     31.48 o 
   9  -2   6      194.54      193.93     13.76 o 
  -9  -1   6      143.67      153.53     12.68 o 
  -8  -1   6       75.61       79.14      9.40 o 
  -7  -1   6      333.12      320.39     14.13 o 
  -6  -1   6      946.50      897.84     20.57 o 
  -5  -1   6     1870.83     1788.41     25.26 o 
  -4  -1   6     2960.82     2944.67     32.04 o 
  -3  -1   6     3260.41     3127.12     31.53 o 
  -2  -1   6     6343.00     6635.47     68.88 o 
  -1  -1   6     5868.64     5893.59     57.98 o 
   0  -1   6    11103.66    10919.61    105.43 o 
   1  -1   6     6174.80     6029.03     63.51 o 
   2  -1   6     4128.50     4075.42     41.40 o 
   3  -1   6     5690.78     5969.15     64.00 o 
   4  -1   6     2267.50     2373.48     57.90 o 
   5  -1   6       50.83       59.38      4.37 o 
   6  -1   6      485.56      529.95     14.29 o 
   7  -1   6      589.57      586.92     22.65 o 
   8  -1   6      250.49      268.17     14.23 o 
   9  -1   6      154.78      163.93     12.81 o 
  -9   0   6      211.14      219.41     14.26 o 
  -8   0   6      176.65      168.70     11.83 o 
  -7   0   6      396.20      361.65     10.68 o 
  -6   0   6      775.47      768.98     31.01 o 
  -5   0   6     1041.39     1023.90     22.47 o 
  -4   0   6      245.59      253.64      7.83 o 
  -3   0   6     1436.14     1484.95     20.73 o 
  -2   0   6      631.43      850.48     11.14 o 
  -1   0   6     4622.63     4407.51     46.56 o 
   0   0   6     7157.66     7897.20     76.63 o 
   1   0   6     2044.62     1922.17     19.49 o 
   2   0   6      192.81      194.64      4.65 o 
   3   0   6      486.43      520.25      8.15 o 
   4   0   6      164.53      181.67      5.74 o 
   5   0   6        6.82        4.05      2.32 o 
   6   0   6       47.76       38.29      4.35 o 
   7   0   6       11.85        1.83      5.10 o 
   8   0   6        9.57       11.85      9.54 o 
   9   0   6        0.26        2.51      6.68 o 
  -9   1   6        0.57       10.13      7.27 o 
  -8   1   6        0.66       16.62      6.82 o 
  -7   1   6       15.06       35.42      8.42 o 
  -6   1   6       70.10       74.98     10.17 o 
  -5   1   6      691.06      705.39     19.87 o 
  -4   1   6     1666.52     1602.24     20.55 o 
  -3   1   6       63.36      114.09      7.64 o 
  -2   1   6     1702.31     1373.98     18.41 o 
  -1   1   6     3216.56     3429.62     36.32 o 
   0   1   6      132.32       83.41      2.48 o 
   1   1   6     1663.45     1650.71     16.91 o 
   2   1   6     1680.70     1573.73     16.57 o 
   3   1   6      966.25      996.46     14.15 o 
   4   1   6     3050.55     2976.76     31.51 o 
   5   1   6     1155.62     1153.12     17.37 o 
   6   1   6     1178.66     1149.76     19.89 o 
   7   1   6      317.23      332.43     18.15 o 
   8   1   6      150.91      174.23     11.89 o 
   9   1   6      227.25      223.82     17.58 o 
  -9   2   6      194.40      210.62     16.66 o 
  -8   2   6      588.64      589.46     17.49 o 
  -7   2   6     1188.86     1193.06     24.82 o 
  -6   2   6     1417.66     1345.39     25.49 o 
  -5   2   6     2061.67     1944.10     48.79 o 
  -4   2   6     1400.70     1483.91     17.72 o 
  -3   2   6     1559.66     1394.72     19.27 o 
  -2   2   6      993.12      862.48     15.88 o 
  -1   2   6    12509.84    13516.87    185.10 o 
   0   2   6     6363.58     6088.81    103.38 o 
   1   2   6     1340.29     1325.71     13.93 o 
   2   2   6     6827.54     6718.48     65.10 o 
   3   2   6     8460.41     8496.64     82.54 o 
   4   2   6      856.22      806.89     10.03 o 
   5   2   6      665.80      637.33     11.62 o 
   6   2   6     1944.68     1901.46     28.75 o 
   7   2   6     1482.31     1470.24     27.48 o 
   8   2   6      295.30      318.31     16.78 o 
   9   2   6      136.11      137.81     20.86 o 
  -9   3   6       85.12       86.08     13.82 o 
  -8   3   6      323.63      323.36     15.35 o 
  -7   3   6      534.37      551.54     15.64 o 
  -6   3   6      608.47      596.29     21.20 o 
  -5   3   6      648.10      664.80     10.86 o 
  -4   3   6      611.69      622.61      9.24 o 
  -3   3   6     1204.03     1146.78     18.41 o 
  -2   3   6       13.54       38.80      2.07 o 
  -1   3   6      621.00      808.01     11.45 o 
   0   3   6     3314.70     3141.47     33.53 o 
   1   3   6      249.07      272.27      4.56 o 
   2   3   6       28.37       48.99      2.80 o 
   3   3   6       80.03       77.73      3.30 o 
   4   3   6       86.30       56.49      2.82 o 
   5   3   6      265.57      258.46      7.59 o 
   6   3   6        0.23        4.16      3.64 o 
   7   3   6        2.81        7.54      5.39 o 
   8   3   6        0.04        0.03      5.62 o 
   9   3   6        3.44        6.90      9.14 o 
  10   3   6       28.35       45.80     17.44 o 
  -9   4   6        1.83        2.45      8.92 o 
  -8   4   6       43.26       59.08     11.21 o 
  -7   4   6      233.95      237.16     12.60 o 
  -6   4   6      255.66      279.45     11.65 o 
  -5   4   6      200.89      215.67      6.77 o 
  -4   4   6      257.22      267.76      6.67 o 
  -3   4   6        3.52        9.80      2.43 o 
  -2   4   6     4121.46     4350.78     65.31 o 
  -1   4   6     3266.09     3208.63     39.70 o 
   0   4   6      390.64      503.95      6.97 o 
   1   4   6     9335.77     8506.02     82.26 o 
   2   4   6     2675.04     2914.08     28.46 o 
   3   4   6     5768.99     5594.98     52.06 o 
   4   4   6     6608.56     6454.16     60.18 o 
   5   4   6     1210.26     1181.28     19.22 o 
   6   4   6      610.15      632.93     14.79 o 
   7   4   6      894.27      950.85     20.16 o 
   8   4   6      488.87      493.68     20.95 o 
   9   4   6      321.92      348.43     32.22 o 
  10   4   6      107.39      112.08     14.21 o 
  -8   5   6      414.90      434.04     21.74 o 
  -7   5   6      549.38      512.45     22.03 o 
  -6   5   6     1200.55     1236.92     23.93 o 
  -5   5   6     1658.08     1736.09     25.60 o 
  -4   5   6     1759.66     1819.72     23.59 o 
  -3   5   6     2553.55     2644.09     37.74 o 
  -2   5   6     1171.06     1046.42     19.41 o 
  -1   5   6     1920.06     1830.81     20.06 o 
   0   5   6    12780.11    13101.02    133.17 o 
   1   5   6    16430.46    15736.83    150.25 o 
   2   5   6     4291.40     4515.68     45.69 o 
   3   5   6     2822.15     2860.64     29.40 o 
   4   5   6     2501.08     2601.71     34.26 o 
   5   5   6     1357.47     1420.24     22.11 o 
   6   5   6     1184.65     1184.95     22.36 o 
   7   5   6      659.37      643.94     15.88 o 
   8   5   6      123.02      125.06     11.80 o 
   9   5   6      166.68      164.57     14.75 o 
  10   5   6       73.44       71.07     13.00 o 
  -8   6   6      204.60      213.59     16.83 o 
  -7   6   6      135.50      120.61     17.29 o 
  -6   6   6      495.90      466.67     13.56 o 
  -5   6   6      250.20      259.26      9.64 o 
  -4   6   6      537.35      515.76      9.89 o 
  -3   6   6      561.43      627.89     16.57 o 
  -2   6   6      902.79      932.12     14.07 o 
  -1   6   6     1809.73     1853.47     20.47 o 
   0   6   6      200.56      308.00      4.78 o 
   1   6   6     1307.34     1452.90     14.49 o 
   2   6   6      360.17      442.73      7.15 o 
   3   6   6        6.47        6.83      1.81 o 
   4   6   6      573.40      584.16      8.80 o 
   5   6   6      157.33      161.87      6.29 o 
   6   6   6       67.27       50.57      5.23 o 
   7   6   6       54.47       55.20      8.90 o 
   8   6   6       22.47       26.76      8.46 o 
   9   6   6       15.90       15.62     12.95 o 
  10   6   6        2.46      -13.61     18.79 o 
  -8   7   6        1.48       17.20     10.49 o 
  -7   7   6        7.44       11.55      6.38 o 
  -6   7   6       66.99       78.32      7.10 o 
  -5   7   6      594.53      582.78     17.14 o 
  -4   7   6     2271.25     2297.57     31.24 o 
  -3   7   6     1524.95     1433.73     24.42 o 
  -2   7   6     1182.81     1136.21     16.67 o 
  -1   7   6     1594.27     1610.05     20.03 o 
   0   7   6     1539.86     1461.32     16.25 o 
   1   7   6     2518.97     2275.32     21.56 o 
   2   7   6     2424.73     2381.20     22.66 o 
   3   7   6     4297.65     4534.17     38.48 o 
   4   7   6      646.53      647.10     12.50 o 
   5   7   6      290.67      258.60      7.87 o 
   6   7   6     1650.34     1572.82     37.38 o 
   7   7   6      892.40      817.38     22.08 o 
   8   7   6      225.90      195.51     14.43 o 
   9   7   6      204.62      184.28     20.68 o 
  -8   8   6      361.36      343.36     30.21 o 
  -7   8   6      473.78      471.81     17.92 o 
  -6   8   6      506.46      568.75     25.47 o 
  -5   8   6      497.61      510.71     32.91 o 
  -4   8   6     4008.21     3854.29     54.62 o 
  -3   8   6     5155.23     4802.61     75.25 o 
  -2   8   6     1312.00     1338.66     25.85 o 
  -1   8   6     1441.15     1533.78     16.79 o 
   0   8   6     4459.50     4350.02     44.08 o 
   1   8   6     3181.38     3298.02     30.02 o 
   2   8   6     1652.07     1761.66     18.87 o 
   3   8   6     1762.81     1789.63     19.38 o 
   4   8   6     2671.48     2682.57     29.03 o 
   5   8   6     1319.95     1316.82     21.39 o 
   6   8   6     1010.05     1020.28     20.48 o 
   7   8   6      212.69      199.52     10.88 o 
   8   8   6      160.46      142.14     12.99 o 
   9   8   6      169.44      169.95     15.70 o 
  -7   9   6       75.40       66.50     14.02 o 
  -6   9   6      647.02      681.80     24.82 o 
  -5   9   6      358.81      386.57     17.95 o 
  -4   9   6       70.65       73.24      6.04 o 
  -3   9   6       83.53       90.38      6.11 o 
  -2   9   6     1220.91     1203.15     22.88 o 
  -1   9   6      331.58      359.65      7.84 o 
   0   9   6       32.48       41.85      2.89 o 
   1   9   6      201.27      234.11      6.05 o 
   2   9   6     1187.20     1294.15     18.06 o 
   3   9   6        2.89        6.71      2.52 o 
   4   9   6       51.57       48.18      4.06 o 
   5   9   6       11.99        6.60      3.37 o 
   6   9   6        0.15       -3.96      8.21 o 
   7   9   6       14.08        7.91      9.65 o 
   8   9   6       17.04       12.19     11.54 o 
   9   9   6       30.44       23.95     10.06 o 
  -7  10   6      184.23      189.37     13.27 o 
  -6  10   6      304.39      297.13     17.99 o 
  -5  10   6      213.17      220.45     14.73 o 
  -4  10   6       49.49       54.00      6.02 o 
  -3  10   6        5.17        7.44      3.90 o 
  -2  10   6     1467.40     1478.09     24.54 o 
  -1  10   6     2983.35     2960.09     43.35 o 
   0  10   6     2007.91     2117.59     24.75 o 
   1  10   6     1796.15     1696.26     22.41 o 
   2  10   6      664.06      602.68     10.98 o 
   3  10   6      583.65      569.13     11.99 o 
   4  10   6     1638.81     1690.92     25.95 o 
   5  10   6     1284.23     1256.15     29.97 o 
   6  10   6      763.35      783.58     37.16 o 
   7  10   6      391.01      375.01     25.96 o 
   8  10   6      353.92      374.59     28.53 o 
   9  10   6      197.24      203.21     24.10 o 
  -7  11   6      278.01      280.00     29.73 o 
  -6  11   6      549.84      541.57     24.10 o 
  -5  11   6      537.36      521.40     21.92 o 
  -4  11   6      908.58      825.38     21.74 o 
  -3  11   6     2308.22     2368.77     33.55 o 
  -2  11   6      915.75      926.43     18.06 o 
  -1  11   6      177.38      192.02      7.41 o 
   0  11   6     2708.47     2649.15     40.22 o 
   1  11   6     3728.99     3678.85     47.24 o 
   2  11   6     1127.19     1123.50     19.23 o 
   3  11   6      529.16      564.67     12.41 o 
   4  11   6      580.14      561.91     23.01 o 
   5  11   6      486.19      470.35     19.01 o 
   6  11   6      298.78      295.82     22.30 o 
   7  11   6      217.56      211.06     21.58 o 
   8  11   6      276.31      271.84     25.42 o 
   9  11   6       52.84       72.83     18.04 o 
  -6  12   6      180.19      156.72     15.53 o 
  -5  12   6       37.39       19.59     15.05 o 
  -4  12   6       69.03       65.86      7.93 o 
  -3  12   6      464.45      491.72     25.52 o 
  -2  12   6      354.61      327.24     10.54 o 
  -1  12   6      135.32      130.96      7.04 o 
   0  12   6      166.54      172.46      7.93 o 
   1  12   6      290.71      260.28     11.27 o 
   2  12   6       94.76       91.99      6.12 o 
   3  12   6      155.67      131.21      7.63 o 
   4  12   6        4.85       15.21      5.13 o 
   5  12   6       13.84        7.83      6.68 o 
   6  12   6       57.14       53.23     13.67 o 
   7  12   6       35.99       34.35     13.79 o 
   8  12   6        4.81       10.19     12.89 o 
   9  12   6       17.33       28.71     14.45 o 
  -5  13   6      177.65      186.21     15.95 o 
  -4  13   6      215.71      199.07     15.06 o 
  -3  13   6      265.12      269.47     11.39 o 
  -2  13   6      285.62      286.61     10.96 o 
  -1  13   6      423.58      397.25     14.48 o 
   0  13   6     1262.99     1197.53     34.89 o 
   1  13   6     1605.93     1497.31     50.81 o 
   2  13   6     1338.96     1277.79     28.16 o 
   3  13   6      867.28      839.50     18.37 o 
   4  13   6      368.32      376.72     17.33 o 
   5  13   6      274.72      318.42     17.56 o 
   6  13   6      335.96      365.91     18.76 o 
   7  13   6      257.35      273.88     24.76 o 
   8  13   6      181.61      212.50     24.40 o 
  -5  14   6       83.81       66.55     12.02 o 
  -4  14   6      404.55      384.12     20.56 o 
  -3  14   6      702.69      710.44     21.26 o 
  -2  14   6      498.36      441.97     16.05 o 
  -1  14   6     1254.32     1154.29     40.28 o 
   0  14   6      678.00      650.66     26.20 o 
   1  14   6       27.76       32.04      7.75 o 
   2  14   6      215.87      218.34     13.66 o 
   3  14   6      857.95      896.69     19.75 o 
   4  14   6      601.27      564.52     22.35 o 
   5  14   6      257.96      263.26     33.12 o 
   6  14   6      128.34      126.75     23.29 o 
   7  14   6       91.87      109.04     19.18 o 
   8  14   6       10.84        4.80     13.07 o 
  -4  15   6       15.28       22.03      9.13 o 
  -3  15   6       22.19       33.41      9.17 o 
  -2  15   6       39.40       34.30      7.28 o 
  -1  15   6        0.02       -3.97      5.33 o 
   0  15   6       12.19       13.59      7.09 o 
   1  15   6       15.61        3.93      6.37 o 
   2  15   6        9.29        2.65      7.82 o 
   3  15   6       62.26       61.80      9.58 o 
   4  15   6       17.40       36.74      9.21 o 
   5  15   6        3.35        0.69      8.54 o 
   6  15   6       17.03       15.38      9.14 o 
   7  15   6       22.62       11.15     13.73 o 
  -3  16   6      230.46      263.09     14.89 o 
  -2  16   6      379.08      386.30     16.67 o 
  -1  16   6      654.65      581.53     23.77 o 
   0  16   6      272.62      277.99     13.79 o 
   1  16   6      318.76      301.07     16.99 o 
   2  16   6      508.41      476.44     42.89 o 
   3  16   6      374.98      411.39     53.32 o 
   4  16   6      541.97      571.08     35.73 o 
   5  16   6      332.53      314.97     18.82 o 
   6  16   6       84.03       83.41     13.58 o 
   7  16   6       79.73       79.01     18.40 o 
  -2  17   6      306.50      327.72     16.35 o 
  -1  17   6      267.22      279.68     15.45 o 
   0  17   6      262.28      284.56     14.59 o 
   1  17   6      321.65      298.28     17.79 o 
   2  17   6      334.54      338.94     18.93 o 
   3  17   6      164.25      142.67     20.74 o 
   4  17   6       88.59       83.68     19.36 o 
   5  17   6       52.37       47.18     17.92 o 
   6  17   6       10.43       16.36     10.44 o 
  -1  18   6        4.32        4.25      7.22 o 
   0  18   6       11.46       11.54      7.28 o 
   1  18   6       36.57       45.37      8.42 o 
   2  18   6       26.22       35.92     13.55 o 
   3  18   6       19.66       27.03     15.53 o 
   4  18   6       21.07        9.47     15.59 o 
   5  18   6       29.05       21.10     16.36 o 
   2  19   6      243.71      236.84     27.21 o 
  -3 -15   7        0.47        4.20     13.31 o 
  -2 -15   7        9.13        3.72     12.41 o 
  -1 -15   7        1.06       -5.28     11.63 o 
   0 -15   7        0.16       -8.39     11.45 o 
  -5 -14   7      129.13      136.31     23.20 o 
  -4 -14   7      233.70      257.10     26.91 o 
  -3 -14   7      186.33      192.06     23.38 o 
  -2 -14   7      291.66      301.40     26.91 o 
  -1 -14   7      260.22      222.81     24.16 o 
   0 -14   7      290.92      323.39     27.33 o 
   1 -14   7      498.99      489.20     32.13 o 
   2 -14   7      398.37      446.82     32.61 o 
  -6 -13   7      128.18      113.17     20.74 o 
  -5 -13   7      322.73      353.55     30.09 o 
  -4 -13   7      319.75      341.68     29.01 o 
  -3 -13   7      433.06      542.25     34.89 o 
  -2 -13   7      349.43      331.85     27.51 o 
  -1 -13   7      134.87      122.22     18.58 o 
   0 -13   7      124.08      128.52     18.76 o 
   1 -13   7      120.09      135.53     18.46 o 
   2 -13   7      120.94       91.11     18.10 o 
   3 -13   7      132.35      160.71     23.14 o 
  -6 -12   7       40.32       36.17     13.78 o 
  -5 -12   7       14.38       20.38     13.19 o 
  -4 -12   7       44.94       35.19     13.97 o 
  -3 -12   7        7.49       12.05     11.03 o 
  -2 -12   7       21.80       29.49     11.99 o 
  -1 -12   7       63.71       25.90     12.65 o 
   0 -12   7       64.80       54.61     14.63 o 
   1 -12   7      111.40      120.18     20.68 o 
   2 -12   7      108.99       87.70     16.54 o 
   3 -12   7       98.69      117.07     19.12 o 
   4 -12   7      177.18      179.23     23.50 o 
  -7 -11   7      123.67      104.91     11.83 o 
  -6 -11   7      184.80      190.34     15.18 o 
  -5 -11   7      266.35      287.00     14.53 o 
  -4 -11   7      217.48      166.28     20.44 o 
  -3 -11   7      678.89      697.02     37.16 o 
  -2 -11   7     1023.05     1073.95     46.52 o 
  -1 -11   7      807.81      809.89     26.76 o 
   0 -11   7     1009.76     1102.10     32.01 o 
   1 -11   7      744.46      748.38     22.57 o 
   2 -11   7      544.13      507.49     59.91 o 
   3 -11   7      787.53      815.44     30.36 o 
   4 -11   7      778.93      774.89     42.02 o 
   5 -11   7      404.17      418.34     33.39 o 
  -7 -10   7      136.12      161.00     12.91 o 
  -6 -10   7      310.08      317.48     15.60 o 
  -5 -10   7      403.27      383.17     15.78 o 
  -4 -10   7      180.30      168.38      9.25 o 
  -3 -10   7      518.50      500.95     29.67 o 
  -2 -10   7      335.70      304.09     23.92 o 
  -1 -10   7      391.70      435.20     18.39 o 
   0 -10   7      485.07      523.15     32.52 o 
   1 -10   7      555.84      542.15     16.96 o 
   2 -10   7      669.28      642.40     23.35 o 
   3 -10   7      470.69      480.48     45.71 o 
   4 -10   7       66.66       91.44     22.06 o 
   5 -10   7       86.47       86.63     24.94 o 
   6 -10   7       55.81       49.87     12.18 o 
  -8  -9   7        0.29       -2.62      9.32 o 
  -7  -9   7        1.03       -5.00      6.15 o 
  -6  -9   7        4.61        3.81      6.59 o 
  -5  -9   7       41.05       44.67     11.45 o 
  -4  -9   7       54.72       66.71      9.58 o 
  -3  -9   7       40.88       44.74      7.53 o 
  -2  -9   7       76.18       58.86      9.02 o 
  -1  -9   7       41.02       29.63      7.07 o 
   0  -9   7      413.58      366.97     30.90 o 
   1  -9   7      791.30      790.45     18.06 o 
   2  -9   7      181.67      175.75      8.79 o 
   3  -9   7      224.46      210.83     13.97 o 
   4  -9   7      364.84      362.65     18.31 o 
   5  -9   7      262.65      245.40     16.77 o 
   6  -9   7      247.14      260.10     18.26 o 
  -8  -8   7       94.25      118.45     23.44 o 
  -7  -8   7      228.80      238.74     14.09 o 
  -6  -8   7      651.57      609.50     20.25 o 
  -5  -8   7      821.88      767.66     26.39 o 
  -4  -8   7      675.73      696.37     17.01 o 
  -3  -8   7     2291.63     2312.68     38.13 o 
  -2  -8   7     1578.61     1524.05     24.37 o 
  -1  -8   7      584.49      636.68     17.98 o 
   0  -8   7      949.45      948.36     22.82 o 
   1  -8   7     4562.46     4314.64     56.81 o 
   2  -8   7     3703.25     3705.97     55.40 o 
   3  -8   7     1724.82     1773.19     61.35 o 
   4  -8   7      716.45      709.48     25.55 o 
   5  -8   7      358.72      374.78     19.09 o 
   6  -8   7      245.11      211.94     16.26 o 
   7  -8   7      265.84      252.83     15.96 o 
  -8  -7   7      267.41      270.75     19.63 o 
  -7  -7   7      200.49      169.54     12.60 o 
  -6  -7   7      638.12      658.52     20.48 o 
  -5  -7   7      484.60      470.08     16.69 o 
  -4  -7   7      475.59      489.05     13.63 o 
  -3  -7   7     1699.68     1599.73     28.01 o 
  -2  -7   7     1365.83     1443.11     20.92 o 
  -1  -7   7     1100.50     1091.09     20.66 o 
   0  -7   7      999.52     1006.11     18.26 o 
   1  -7   7      532.99      473.29     11.24 o 
   2  -7   7      218.37      236.54      8.70 o 
   3  -7   7        2.03        0.24      4.55 o 
   4  -7   7       11.85       12.03      6.33 o 
   5  -7   7      139.96      142.82     20.53 o 
   6  -7   7       94.78      115.73     13.46 o 
   7  -7   7       26.71       30.84      8.50 o 
  -9  -6   7        1.51        9.96      7.69 o 
  -8  -6   7        1.71        8.98      9.07 o 
  -7  -6   7      142.74      130.45     10.95 o 
  -6  -6   7       33.05       45.84      7.81 o 
  -5  -6   7        0.46       -0.06      5.26 o 
  -4  -6   7       75.26       64.88      5.90 o 
  -3  -6   7      226.17      211.46      7.57 o 
  -2  -6   7       12.61       21.09      3.12 o 
  -1  -6   7      146.23      156.39      4.90 o 
   0  -6   7      131.90      128.54      4.82 o 
   1  -6   7     1085.20     1043.54     16.59 o 
   2  -6   7      217.23      223.58      7.01 o 
   3  -6   7     1242.90     1244.15     43.62 o 
   4  -6   7     1845.79     1846.29     46.29 o 
   5  -6   7      476.31      460.91     20.30 o 
   6  -6   7      193.14      178.90     14.64 o 
   7  -6   7      238.23      263.27     15.22 o 
   8  -6   7      138.04      131.85     16.02 o 
  -9  -5   7      125.85      134.90     13.31 o 
  -8  -5   7      309.91      325.89     21.31 o 
  -7  -5   7      699.68      719.59     23.36 o 
  -6  -5   7     2282.02     2304.42     44.89 o 
  -5  -5   7      949.82      929.79     19.72 o 
  -4  -5   7      719.64      662.99     15.31 o 
  -3  -5   7     3302.92     3077.29     41.47 o 
  -2  -5   7     2272.86     2292.28     31.88 o 
  -1  -5   7     1705.24     1657.44     22.34 o 
   0  -5   7     3290.00     3240.27     38.39 o 
   1  -5   7     1375.56     1314.52     17.67 o 
   2  -5   7      371.89      404.39      9.66 o 
   3  -5   7     1436.99     1427.66     26.13 o 
   4  -5   7     2606.33     2573.64     48.28 o 
   5  -5   7     2262.31     2131.53     51.79 o 
   6  -5   7     1080.76     1142.37     29.00 o 
   7  -5   7      290.93      293.40     15.12 o 
   8  -5   7      166.52      172.68     13.65 o 
  -9  -4   7      173.08      198.28     20.72 o 
  -8  -4   7      273.55      267.91     14.97 o 
  -7  -4   7      231.97      266.93     23.35 o 
  -6  -4   7     1262.84     1211.28     34.08 o 
  -5  -4   7     1021.80     1044.78     20.82 o 
  -4  -4   7     1153.69     1098.03     20.79 o 
  -3  -4   7      644.94      618.77     12.30 o 
  -2  -4   7      455.01      529.48      9.20 o 
  -1  -4   7     2584.10     2730.07     27.53 o 
   0  -4   7     3217.62     3149.60     33.60 o 
   1  -4   7        4.00       17.27      2.01 o 
   2  -4   7     1018.77     1068.84     16.74 o 
   3  -4   7      135.09      136.94      6.87 o 
   4  -4   7      123.16      131.39      8.46 o 
   5  -4   7       49.62       49.31      6.90 o 
   6  -4   7      347.77      354.94     15.28 o 
   7  -4   7       27.48       40.86      8.29 o 
   8  -4   7        2.85        7.98      6.96 o 
  -9  -3   7        2.93        4.52      7.88 o 
  -8  -3   7       14.50       18.28      7.27 o 
  -7  -3   7        3.24        8.03      7.19 o 
  -6  -3   7       19.45       41.04      6.83 o 
  -5  -3   7       85.26       94.42      5.96 o 
  -4  -3   7      205.60      217.55      7.80 o 
  -3  -3   7      318.47      241.97      6.83 o 
  -2  -3   7      702.31      864.75     13.01 o 
  -1  -3   7       21.90        8.49      1.62 o 
   0  -3   7       31.42       29.60      2.28 o 
   1  -3   7     1354.73     1261.98     15.70 o 
   2  -3   7     2448.72     2472.19     27.45 o 
   3  -3   7     2639.89     2534.07     47.91 o 
   4  -3   7      413.76      442.35     12.13 o 
   5  -3   7      596.95      597.98     18.83 o 
   6  -3   7     1637.70     1666.07     67.01 o 
   7  -3   7      891.05      899.24     25.37 o 
   8  -3   7      168.18      164.64     12.90 o 
  -9  -2   7      232.03      237.23     15.25 o 
  -8  -2   7      283.84      294.59     17.46 o 
  -7  -2   7      251.80      238.03     15.82 o 
  -6  -2   7      968.77      911.29     21.87 o 
  -5  -2   7     1420.40     1388.45     24.42 o 
  -4  -2   7     4388.46     4338.67     54.95 o 
  -3  -2   7     2823.84     2641.90     34.40 o 
  -2  -2   7     2549.46     2617.64     27.64 o 
  -1  -2   7     3529.01     3365.93     40.87 o 
   0  -2   7     7648.56     7257.35    117.19 o 
   1  -2   7     6318.57     6640.52     75.95 o 
   2  -2   7     6077.12     6349.11     63.22 o 
   3  -2   7     1978.86     2052.39     27.38 o 
   4  -2   7     2012.43     2054.15     34.86 o 
   5  -2   7     1716.06     1752.87     41.47 o 
   6  -2   7      622.10      592.53     18.29 o 
   7  -2   7      226.82      224.09     12.82 o 
   8  -2   7      566.64      563.51     20.27 o 
   9  -2   7      193.38      210.28     14.49 o 
  -9  -1   7      168.14      160.79     14.88 o 
  -8  -1   7      192.65      192.53     12.87 o 
  -7  -1   7      313.05      286.52     13.44 o 
  -6  -1   7      544.14      566.53     13.48 o 
  -5  -1   7      808.60      866.34     16.93 o 
  -4  -1   7     1176.75     1194.44     23.52 o 
  -3  -1   7      389.66      372.76     11.21 o 
  -2  -1   7      662.82      847.30     11.96 o 
  -1  -1   7     4732.57     4408.47     41.42 o 
   0  -1   7      223.79      246.84      4.53 o 
   1  -1   7      476.16      537.18      8.10 o 
   2  -1   7     2590.02     2942.72     33.35 o 
   3  -1   7       62.92       77.24      3.39 o 
   4  -1   7       25.69       27.26      3.56 o 
   5  -1   7        0.95        9.49      3.57 o 
   6  -1   7       24.48       18.80      4.66 o 
   7  -1   7        0.01       -1.74      4.90 o 
   8  -1   7        2.41        7.15      6.30 o 
   9  -1   7        2.31        4.84      7.05 o 
  -9   0   7        0.21       -7.17      7.17 o 
  -8   0   7       31.01       27.43     12.79 o 
  -7   0   7        0.32        3.17      3.31 o 
  -6   0   7      461.27      433.10     24.67 o 
  -5   0   7      845.74      817.66     19.66 o 
  -4   0   7     1194.41     1104.10     17.91 o 
  -3   0   7      170.53      202.71      5.25 o 
  -2   0   7     1776.33     1500.29     17.42 o 
  -1   0   7     1687.79     1928.98     22.12 o 
   0   0   7     1168.46      860.12     10.03 o 
   1   0   7     1360.82     1206.92     13.51 o 
   2   0   7     3827.55     4089.04     41.72 o 
   3   0   7     1808.41     1887.49     27.98 o 
   4   0   7      964.00      791.19     12.13 o 
   5   0   7      238.21      251.31      7.19 o 
   6   0   7      641.24      630.25     17.38 o 
   7   0   7      608.07      594.31     22.73 o 
   8   0   7      391.70      381.21     16.34 o 
   9   0   7      215.73      221.51     14.25 o 
  -9   1   7      196.90      184.16     14.63 o 
  -8   1   7      184.37      213.33     13.07 o 
  -7   1   7      375.07      430.56     15.99 o 
  -6   1   7     1254.08     1196.45     33.15 o 
  -5   1   7     2447.78     2323.61     36.64 o 
  -4   1   7     2305.69     2322.21     36.03 o 
  -3   1   7     3939.00     4152.98     65.97 o 
  -2   1   7     5578.36     5145.20     58.13 o 
  -1   1   7     7504.96     7748.34     80.13 o 
   0   1   7     7564.08     7329.86     66.70 o 
   1   1   7     2216.01     2316.62     23.16 o 
   2   1   7       34.07       22.36      1.94 o 
   3   1   7      784.90      631.23      8.83 o 
   4   1   7     3884.17     3945.08     40.76 o 
   5   1   7     1238.95     1256.61     18.79 o 
   6   1   7      445.45      462.25     11.44 o 
   7   1   7      614.96      624.10     19.50 o 
   8   1   7      425.84      429.49     17.09 o 
   9   1   7      125.79      145.02     13.05 o 
  -9   2   7      134.25      113.80     11.54 o 
  -8   2   7      320.33      339.37     18.50 o 
  -7   2   7      339.20      367.59     13.02 o 
  -6   2   7       37.20       39.12      5.30 o 
  -5   2   7      155.34      154.48      7.31 o 
  -4   2   7      143.30      184.75      5.63 o 
  -3   2   7     2111.83     2250.48     29.38 o 
  -2   2   7     4329.15     4920.97     47.05 o 
  -1   2   7     2311.99     3009.39     29.92 o 
   0   2   7       37.62       50.20      4.71 o 
   1   2   7      223.35      243.13      4.29 o 
   2   2   7       65.92      117.48      3.16 o 
   3   2   7      649.07      671.68      9.34 o 
   4   2   7      124.93      137.37      4.47 o 
   5   2   7       84.14       83.44      4.53 o 
   6   2   7        8.68       10.38      3.77 o 
   7   2   7        6.60       14.47      4.99 o 
   8   2   7        6.01       10.50      5.47 o 
   9   2   7       38.21       45.38     15.77 o 
  -9   3   7       22.58       28.65     14.57 o 
  -8   3   7       83.77      107.10      9.07 o 
  -7   3   7      157.96      187.60      9.96 o 
  -6   3   7      127.77      147.43     13.19 o 
  -5   3   7      195.72      184.53     11.07 o 
  -4   3   7      402.02      440.21     10.69 o 
  -3   3   7      855.55      878.06     17.46 o 
  -2   3   7      182.89      190.82      4.31 o 
  -1   3   7     2067.37     1619.55     23.00 o 
   0   3   7     2317.02     2558.60     26.07 o 
   1   3   7     1323.50     1182.63     12.87 o 
   2   3   7     2171.27     2146.13     24.32 o 
   3   3   7      427.64      332.19      5.85 o 
   4   3   7      863.77      950.43     13.61 o 
   5   3   7     1172.59     1104.26     18.51 o 
   6   3   7     1503.55     1463.40     26.32 o 
   7   3   7     1266.53     1266.83     47.38 o 
   8   3   7      460.91      474.70     16.48 o 
   9   3   7      183.15      202.20     15.51 o 
  -9   4   7      163.03      173.24     23.98 o 
  -8   4   7      386.88      395.57     21.08 o 
  -7   4   7      635.64      652.08     17.30 o 
  -6   4   7      644.52      628.66     15.94 o 
  -5   4   7     1589.85     1613.91     22.37 o 
  -4   4   7      401.89      430.03     12.66 o 
  -3   4   7     1682.84     1671.11     22.89 o 
  -2   4   7     6553.83     6451.42     84.78 o 
  -1   4   7     7542.45     7801.22     84.76 o 
   0   4   7     7181.64     7348.56     75.97 o 
   1   4   7     6125.18     5961.81     58.73 o 
   2   4   7     2021.85     2203.54     26.06 o 
   3   4   7     1420.81     1401.82     18.84 o 
   4   4   7        7.58       14.75      2.12 o 
   5   4   7      304.44      353.49     13.58 o 
   6   4   7      831.92      856.79     18.19 o 
   7   4   7      817.34      794.20     37.71 o 
   8   4   7      191.08      183.11     11.02 o 
   9   4   7       63.35       68.04     11.26 o 
  -8   5   7       90.93       95.86     12.88 o 
  -7   5   7       75.23       83.79     21.25 o 
  -6   5   7      133.81      144.34      8.28 o 
  -5   5   7      399.95      453.92     11.48 o 
  -4   5   7      755.70      758.06     12.64 o 
  -3   5   7     1181.23     1167.79     22.91 o 
  -2   5   7        6.30       24.94     10.13 o 
  -1   5   7     1092.50     1283.03     18.67 o 
   0   5   7     1217.23     1235.37     13.37 o 
   1   5   7     1004.24     1252.03     20.59 o 
   2   5   7      455.25      431.88      6.50 o 
   3   5   7      252.63      243.26      5.65 o 
   4   5   7      254.45      245.00      5.71 o 
   5   5   7       43.25       38.52      3.91 o 
   6   5   7       36.73       38.35      5.06 o 
   7   5   7      234.13      242.42     11.05 o 
   8   5   7       79.08       84.56     17.29 o 
   9   5   7       29.97       16.71      9.06 o 
  -8   6   7       86.11       66.91     11.90 o 
  -7   6   7      162.70      215.09     16.07 o 
  -6   6   7       24.25       35.05      5.54 o 
  -5   6   7      214.57      234.73      7.55 o 
  -4   6   7     1028.27     1059.97     14.83 o 
  -3   6   7     1729.56     1669.01     23.43 o 
  -2   6   7     1009.68      969.46     14.87 o 
  -1   6   7     1846.11     1848.55     22.33 o 
   0   6   7     4357.82     4685.77     45.57 o 
   1   6   7    10491.22    10892.64     87.47 o 
   2   6   7     2993.58     2795.74     25.99 o 
   3   6   7     1506.43     1548.92     17.21 o 
   4   6   7     2276.70     2262.90     25.44 o 
   5   6   7      565.65      569.22     12.17 o 
   6   6   7      252.74      275.13      9.82 o 
   7   6   7      616.81      653.24     19.54 o 
   8   6   7      243.70      242.83     15.48 o 
   9   6   7      279.39      293.16     18.28 o 
  -8   7   7      197.57      216.89     17.12 o 
  -7   7   7      222.56      216.24     16.03 o 
  -6   7   7     1281.55     1312.32     26.38 o 
  -5   7   7      585.74      611.04     15.24 o 
  -4   7   7       11.52       11.59      3.38 o 
  -3   7   7     3068.20     2910.60     37.35 o 
  -2   7   7     3696.84     3631.99     40.96 o 
  -1   7   7      784.90      856.82     11.08 o 
   0   7   7     3584.95     3655.12     34.27 o 
   1   7   7     2772.73     3028.69     29.27 o 
   2   7   7     2283.18     2276.86     26.27 o 
   3   7   7     2743.81     2796.10     25.16 o 
   4   7   7     1665.44     1632.85     17.91 o 
   5   7   7     1114.69     1041.69     43.40 o 
   6   7   7      126.49      143.80      7.49 o 
   7   7   7       16.70       21.96      5.85 o 
   8   7   7       32.23       18.02      9.62 o 
   9   7   7      111.63      120.40     14.12 o 
  -8   8   7      135.27      144.52     23.92 o 
  -7   8   7      192.02      205.11     16.05 o 
  -6   8   7      111.26      125.20     10.78 o 
  -5   8   7       26.26       37.05      8.21 o 
  -4   8   7       96.30      102.89      6.57 o 
  -3   8   7       39.08       59.83      5.88 o 
  -2   8   7       61.74       70.22      4.83 o 
  -1   8   7      162.89      159.97      3.85 o 
   0   8   7        0.68       15.69      2.25 o 
   1   8   7      847.37      834.05     11.10 o 
   2   8   7      272.48      296.12      7.97 o 
   3   8   7      405.89      393.10      7.37 o 
   4   8   7       18.39       16.48      3.09 o 
   5   8   7        4.01        2.36      3.46 o 
   6   8   7      120.12      122.35     13.57 o 
   7   8   7      217.77      211.48     13.54 o 
   8   8   7       78.02       69.70     13.25 o 
   9   8   7       73.90       80.29     12.44 o 
  -7   9   7       95.24       90.13     14.19 o 
  -6   9   7       90.73       96.90     11.88 o 
  -5   9   7       13.83       23.24      7.59 o 
  -4   9   7      973.57      946.64     19.27 o 
  -3   9   7     3770.13     3638.00     60.00 o 
  -2   9   7     1163.58     1131.89     23.85 o 
  -1   9   7     1054.24     1079.39     18.18 o 
   0   9   7     2289.89     2209.23     27.25 o 
   1   9   7     2567.43     2489.88     30.39 o 
   2   9   7     2455.69     2463.97     30.43 o 
   3   9   7     2071.55     1980.29     25.67 o 
   4   9   7     1886.34     1922.88     28.32 o 
   5   9   7      885.43      859.09     20.09 o 
   6   9   7      467.30      469.49     18.30 o 
   7   9   7      403.24      388.07     26.08 o 
   8   9   7      271.48      243.19     22.90 o 
   9   9   7      223.99      262.61     25.84 o 
  -7  10   7      280.39      293.09     15.90 o 
  -6  10   7      573.36      589.23     19.93 o 
  -5  10   7      557.83      586.79     23.14 o 
  -4  10   7      637.56      643.60     15.72 o 
  -3  10   7      753.53      789.51     19.74 o 
  -2  10   7      482.86      512.47     11.55 o 
  -1  10   7     2093.35     1990.02     31.28 o 
   0  10   7     3728.49     3742.87     47.45 o 
   1  10   7     1514.21     1453.55     20.06 o 
   2  10   7     1961.51     1946.14     27.14 o 
   3  10   7      801.11      761.73     13.07 o 
   4  10   7      454.08      420.76     11.90 o 
   5  10   7      612.30      621.64     20.82 o 
   6  10   7      240.22      231.08     20.50 o 
   7  10   7       31.66        6.47     10.61 o 
   8  10   7       35.54       34.17     13.91 o 
   9  10   7       18.55       30.81     14.15 o 
  -6  11   7        1.74        5.15      7.88 o 
  -5  11   7       52.55       45.76     10.61 o 
  -4  11   7      136.39      126.68      9.15 o 
  -3  11   7       22.84       25.54      6.26 o 
  -2  11   7        1.89        7.38      3.43 o 
  -1  11   7        1.03        2.35      2.99 o 
   0  11   7      167.93      178.01      6.67 o 
   1  11   7      337.90      330.26     10.48 o 
   2  11   7        1.99        6.47      3.03 o 
   3  11   7      159.16      145.76      7.48 o 
   4  11   7      359.91      351.23     11.15 o 
   5  11   7       28.37       20.47      6.21 o 
   6  11   7       54.13       45.38     12.11 o 
   7  11   7      180.63      198.29     20.98 o 
   8  11   7      110.98      103.70     17.98 o 
   9  11   7       60.63       53.89     16.00 o 
  -6  12   7      302.81      343.31     20.09 o 
  -5  12   7      245.01      241.66     16.65 o 
  -4  12   7      218.30      219.64     10.08 o 
  -3  12   7      193.18      210.81      9.74 o 
  -2  12   7     1018.19      996.22     19.68 o 
  -1  12   7     2418.28     2217.11     35.59 o 
   0  12   7     2276.73     2218.36     37.56 o 
   1  12   7     1813.47     1771.91     41.31 o 
   2  12   7      945.37      866.01     16.08 o 
   3  12   7      592.84      593.75     20.62 o 
   4  12   7     1014.31     1047.96     21.22 o 
   5  12   7      781.54      735.22     24.75 o 
   6  12   7      687.96      630.24     34.59 o 
   7  12   7      424.23      476.79     31.59 o 
   8  12   7      168.22      171.92     22.48 o 
  -5  13   7      724.65      630.36     26.08 o 
  -4  13   7      428.99      405.58     22.41 o 
  -3  13   7      510.98      541.12     15.41 o 
  -2  13   7      767.91      757.43     20.82 o 
  -1  13   7      273.02      254.38     11.98 o 
   0  13   7      197.46      204.92     10.51 o 
   1  13   7      585.07      560.65     19.03 o 
   2  13   7      693.28      641.58     15.42 o 
   3  13   7      516.95      564.94     16.29 o 
   4  13   7      529.40      557.07     17.04 o 
   5  13   7      367.24      375.38     18.33 o 
   6  13   7      103.13      114.85     16.84 o 
   7  13   7       35.58       23.56     12.95 o 
   8  13   7       60.83       71.51     17.62 o 
  -5  14   7       13.32       12.61      9.19 o 
  -4  14   7        0.04       -2.51      7.14 o 
  -3  14   7        7.01       11.91      5.20 o 
  -2  14   7       13.40       21.38      6.17 o 
  -1  14   7       34.40       45.83      7.07 o 
   0  14   7      401.02      331.56     16.53 o 
   1  14   7      289.96      223.77     15.68 o 
   2  14   7       11.56       13.86      6.36 o 
   3  14   7       50.08       61.85      6.45 o 
   4  14   7       44.33       67.79      7.71 o 
   5  14   7       22.35       18.43      8.40 o 
   6  14   7      100.35       98.19     12.31 o 
   7  14   7       48.91       47.95     15.65 o 
   8  14   7       19.39       31.59     15.47 o 
  -4  15   7      188.30      226.20     17.69 o 
  -3  15   7      606.84      614.54     20.36 o 
  -2  15   7      547.49      541.85     21.19 o 
  -1  15   7      488.40      479.63     20.38 o 
   0  15   7      701.03      598.75     38.42 o 
   1  15   7      603.32      579.59     22.40 o 
   2  15   7      783.25      777.47     26.19 o 
   3  15   7      890.25      989.57     30.49 o 
   4  15   7      648.79      669.18     31.83 o 
   5  15   7      528.11      495.11     22.46 o 
   6  15   7      275.73      268.80     17.63 o 
   7  15   7      138.92      143.86     21.16 o 
  -3  16   7      264.98      294.65     17.23 o 
  -2  16   7      231.69      220.85     13.42 o 
  -1  16   7      191.14      190.38     12.06 o 
   0  16   7      346.43      341.29     18.39 o 
   1  16   7      307.04      302.17     17.04 o 
   2  16   7      204.87      196.75     28.89 o 
   3  16   7      187.45      186.20     18.55 o 
   4  16   7      152.02      131.04     20.08 o 
   5  16   7      181.91      159.75     14.87 o 
   6  16   7      100.11       83.16     13.35 o 
   7  16   7       26.11       21.10     14.57 o 
  -2  17   7       23.12       18.76      7.53 o 
  -1  17   7       36.41       40.66      8.09 o 
   0  17   7       16.24       24.76      7.09 o 
   1  17   7        5.54       -6.67      6.67 o 
   2  17   7      115.79      108.80     13.10 o 
   3  17   7      149.19      134.28     13.58 o 
   4  17   7       88.76       78.17     18.70 o 
   5  17   7       82.23       97.11     20.50 o 
   6  17   7       34.26       50.26     12.00 o 
  -1  18   7      366.29      361.82     17.14 o 
   0  18   7      373.63      415.93     17.85 o 
   1  18   7      219.39      250.48     17.76 o 
   2  18   7      358.66      364.25     20.38 o 
   3  18   7      338.51      321.90     29.79 o 
   4  18   7      207.00      204.77     25.12 o 
   5  18   7      121.29      155.25     23.80 o 
   2  19   7       23.00       13.31     14.09 o 
  -4 -14   8      223.67      252.18     27.93 o 
  -3 -14   8      187.88      203.75     24.88 o 
  -2 -14   8      193.04      164.90     22.54 o 
  -1 -14   8      209.10      196.43     23.38 o 
   0 -14   8      238.07      250.56     25.42 o 
   1 -14   8      151.89      158.85     21.22 o 
  -5 -13   8        0.16       -3.00     13.07 o 
  -4 -13   8        8.73        3.96     12.05 o 
  -3 -13   8        3.77        8.81     11.51 o 
  -2 -13   8       15.60      -10.31     10.91 o 
  -1 -13   8       19.15       -9.95      9.95 o 
   0 -13   8        5.07        1.02     10.79 o 
   1 -13   8       72.07       85.90     16.90 o 
   2 -13   8      162.66      175.09     22.42 o 
   3 -13   8       76.35       90.57     19.90 o 
  -6 -12   8      129.59      135.23     16.04 o 
  -5 -12   8      287.34      284.31     27.21 o 
  -4 -12   8      381.67      384.48     29.43 o 
  -3 -12   8      384.58      480.33     32.67 o 
  -2 -12   8      537.26      536.49     32.79 o 
  -1 -12   8      340.50      315.24     25.96 o 
   0 -12   8      348.05      424.04     28.53 o 
   1 -12   8      390.30      371.71     26.85 o 
   2 -12   8      499.78      476.67     31.89 o 
   3 -12   8      437.74      483.44     34.05 o 
   4 -12   8      427.44      443.64     34.35 o 
  -7 -11   8      181.25      215.67     18.66 o 
  -6 -11   8      324.68      358.55     17.23 o 
  -5 -11   8      446.39      412.90     20.35 o 
  -4 -11   8       82.87      103.22     18.28 o 
  -3 -11   8       88.08      117.19     18.70 o 
  -2 -11   8      267.39      255.30     23.68 o 
  -1 -11   8      159.58      185.31     13.63 o 
   0 -11   8      196.61      226.74     14.63 o 
   1 -11   8      207.05      207.74     11.78 o 
   2 -11   8       77.12       77.06     10.84 o 
   3 -11   8      175.69      186.17     39.38 o 
   4 -11   8       72.49       72.93     12.33 o 
  -7 -10   8        0.34        8.12      7.97 o 
  -6 -10   8        0.04       -5.39      6.83 o 
  -5 -10   8        1.07        2.51      6.49 o 
  -4 -10   8        8.03       12.35      6.09 o 
  -3 -10   8       72.22       79.42     15.94 o 
  -2 -10   8      293.50      296.18     24.34 o 
  -1 -10   8       31.99       27.11      7.99 o 
   0 -10   8       58.53       54.46     21.22 o 
   1 -10   8      272.89      283.69     12.78 o 
   2 -10   8      278.28      270.98     20.05 o 
   3 -10   8      246.08      250.14     32.13 o 
   4 -10   8      640.87      678.48     72.02 o 
   5 -10   8      279.53      292.25     34.98 o 
  -7  -9   8      182.43      161.07     12.71 o 
  -6  -9   8      315.21      334.06     16.00 o 
  -5  -9   8      642.34      671.52     21.06 o 
  -4  -9   8      326.59      300.45     13.45 o 
  -3  -9   8      535.15      503.87     14.20 o 
  -2  -9   8      618.23      583.73     32.37 o 
  -1  -9   8      672.28      740.27     25.90 o 
   0  -9   8     1856.20     1780.46     44.01 o 
   1  -9   8     1729.08     1721.03     34.89 o 
   2  -9   8      786.63      797.13     22.11 o 
   3  -9   8      928.19      940.31     52.00 o 
   4  -9   8      383.93      373.63     19.46 o 
   5  -9   8      314.55      285.69     18.48 o 
   6  -9   8      465.25      487.73     30.45 o 
  -8  -8   8       68.71       59.23     12.50 o 
  -7  -8   8      100.99       78.13     10.21 o 
  -6  -8   8      253.14      260.64     14.14 o 
  -5  -8   8      276.93      294.63     14.12 o 
  -4  -8   8      158.26      143.86      9.92 o 
  -3  -8   8      973.67      880.36     19.27 o 
  -2  -8   8      620.91      591.62     14.88 o 
  -1  -8   8      287.85      318.29     12.77 o 
   0  -8   8       76.12      115.64     17.95 o 
   1  -8   8       84.23       84.41      6.78 o 
   2  -8   8      364.68      378.18     11.12 o 
   3  -8   8      172.33      171.14     10.62 o 
   4  -8   8       29.79       37.19      8.67 o 
   5  -8   8       16.65       16.94      8.03 o 
   6  -8   8        1.33        3.35      8.57 o 
  -8  -7   8        0.74       13.06     10.17 o 
  -7  -7   8        3.31        4.89      6.94 o 
  -6  -7   8       80.41       64.76      9.00 o 
  -5  -7   8      328.27      319.73     18.04 o 
  -4  -7   8       90.69       87.03      6.87 o 
  -3  -7   8      221.51      257.64      9.82 o 
  -2  -7   8       96.22       92.66      5.11 o 
  -1  -7   8       92.45       89.42      9.96 o 
   0  -7   8     1026.40     1031.55     24.14 o 
   1  -7   8     2504.77     2432.22     35.22 o 
   2  -7   8      518.97      519.01     13.94 o 
   3  -7   8      111.87      109.16     11.52 o 
   4  -7   8      430.90      389.66     19.81 o 
   5  -7   8      394.95      404.40     24.55 o 
   6  -7   8      240.05      271.16     17.93 o 
   7  -7   8      176.53      179.32     13.94 o 
  -8  -6   8      183.47      195.85     17.54 o 
  -7  -6   8      133.86      150.77     13.11 o 
  -6  -6   8      513.31      502.42     17.96 o 
  -5  -6   8     1488.02     1458.45     32.22 o 
  -4  -6   8      713.37      713.12     16.77 o 
  -3  -6   8     2426.19     2431.64     38.79 o 
  -2  -6   8     2768.58     2750.50     34.77 o 
  -1  -6   8     2403.66     2222.31     28.76 o 
   0  -6   8      750.99      737.06     14.65 o 
   1  -6   8      662.34      664.07     13.61 o 
   2  -6   8     2791.51     2837.05     39.61 o 
   3  -6   8     1517.81     1578.66     60.20 o 
   4  -6   8       51.49       59.04      7.50 o 
   5  -6   8      478.68      470.26     20.88 o 
   6  -6   8      483.03      532.38     23.66 o 
   7  -6   8      305.29      318.53     16.75 o 
  -8  -5   8      157.46      167.37     16.26 o 
  -7  -5   8       69.92       83.68      9.58 o 
  -6  -5   8       43.27       43.77      7.43 o 
  -5  -5   8      192.10      204.89     11.34 o 
  -4  -5   8      629.02      636.73     15.46 o 
  -3  -5   8      792.91      761.98     16.46 o 
  -2  -5   8      795.06      867.15     14.32 o 
  -1  -5   8      355.79      351.56      7.90 o 
   0  -5   8     1029.30     1039.51     16.87 o 
   1  -5   8       64.26       62.27      3.67 o 
   2  -5   8      136.82      149.21      6.30 o 
   3  -5   8      181.20      150.64      7.80 o 
   4  -5   8       44.94       51.19      7.74 o 
   5  -5   8      414.50      360.38     18.06 o 
   6  -5   8        7.43       13.33      6.61 o 
   7  -5   8       37.81       25.77     12.81 o 
   8  -5   8       15.36        4.58      8.13 o 
  -9  -4   8       11.03       14.31      9.50 o 
  -8  -4   8       66.57       87.61     16.07 o 
  -7  -4   8       82.84       95.82      9.53 o 
  -6  -4   8      209.18      215.84     11.88 o 
  -5  -4   8      158.45      187.25      8.49 o 
  -4  -4   8        2.40       20.69      4.20 o 
  -3  -4   8     1099.13     1052.06     17.92 o 
  -2  -4   8      918.70      930.16     16.15 o 
  -1  -4   8      920.03      843.00     12.93 o 
   0  -4   8      842.71      899.10     13.50 o 
   1  -4   8     1432.06     1440.74     16.88 o 
   2  -4   8      355.50      396.84      8.30 o 
   3  -4   8      954.86      884.88     18.76 o 
   4  -4   8     2757.63     2841.81     52.34 o 
   5  -4   8     1977.72     2039.96     47.48 o 
   6  -4   8      301.75      299.94     16.05 o 
   7  -4   8      268.64      310.69     15.76 o 
   8  -4   8      220.49      226.40     14.89 o 
  -9  -3   8      158.42      155.31     13.82 o 
  -8  -3   8      393.16      405.52     18.05 o 
  -7  -3   8      346.04      314.94     17.60 o 
  -6  -3   8     1046.94     1028.20     25.45 o 
  -5  -3   8     1084.73     1146.49     22.11 o 
  -4  -3   8      608.79      629.75     14.27 o 
  -3  -3   8     1450.22     1257.34     19.90 o 
  -2  -3   8     2721.72     2596.08     39.28 o 
  -1  -3   8     1775.29     1805.52     21.56 o 
   0  -3   8     4643.99     4817.55     49.03 o 
   1  -3   8     3758.29     3969.45     38.62 o 
   2  -3   8     3293.62     3350.51     41.44 o 
   3  -3   8     2073.98     1953.95     32.81 o 
   4  -3   8      691.48      707.68     18.96 o 
   5  -3   8      584.44      617.20     16.48 o 
   6  -3   8      952.02      896.33     24.60 o 
   7  -3   8      551.25      559.07     20.49 o 
   8  -3   8      127.30      146.31     22.11 o 
  -9  -2   8       66.18       71.44     10.85 o 
  -8  -2   8      182.28      151.93     12.23 o 
  -7  -2   8      234.37      207.34     18.04 o 
  -6  -2   8      397.53      388.53     25.31 o 
  -5  -2   8      345.47      388.25     15.82 o 
  -4  -2   8      592.54      578.05     26.80 o 
  -3  -2   8       75.69       67.87      4.32 o 
  -2  -2   8       32.24       34.88      3.66 o 
  -1  -2   8      117.62       87.05      5.24 o 
   0  -2   8     2448.37     2736.62     29.27 o 
   1  -2   8        7.28        9.93      1.76 o 
   2  -2   8      130.25      117.14      4.11 o 
   3  -2   8      484.74      428.53      9.52 o 
   4  -2   8       10.77        9.83      3.55 o 
   5  -2   8       10.07        5.92      3.93 o 
   6  -2   8       92.87      103.27      9.20 o 
   7  -2   8       54.13       66.27      8.75 o 
   8  -2   8        6.28       10.46      6.84 o 
   9  -2   8        1.37       -3.18     12.47 o 
  -9  -1   8       34.96       28.69      9.18 o 
  -8  -1   8       61.98       81.98     10.35 o 
  -7  -1   8        4.69        6.22      7.28 o 
  -6  -1   8      219.06      202.40      8.06 o 
  -5  -1   8      419.65      393.84     10.61 o 
  -4  -1   8     1159.85     1179.10     18.41 o 
  -3  -1   8      896.40      969.67     18.80 o 
  -2  -1   8      324.66      219.65      4.62 o 
  -1  -1   8      448.44      567.68      6.85 o 
   0  -1   8     6519.07     6381.07     55.82 o 
   1  -1   8    10644.64    11280.13    123.55 o 
   2  -1   8     5266.66     5089.29     51.66 o 
   3  -1   8     2392.85     2275.23     27.61 o 
   4  -1   8     1313.46     1279.43     20.54 o 
   5  -1   8      728.70      790.24     24.98 o 
   6  -1   8     1029.11     1040.74     22.83 o 
   7  -1   8      610.31      604.45     19.65 o 
   8  -1   8      296.44      268.13     14.69 o 
   9  -1   8      178.18      194.03     19.47 o 
  -9   0   8      204.45      204.29     14.44 o 
  -8   0   8      524.49      522.71     19.39 o 
  -7   0   8      400.00      374.94     19.50 o 
  -6   0   8      997.21     1033.73     19.74 o 
  -5   0   8     1438.04     1349.26     34.11 o 
  -4   0   8     2097.94     1948.45     29.43 o 
  -3   0   8     2076.15     2120.83     31.96 o 
  -2   0   8     3509.88     3468.64     35.06 o 
  -1   0   8     5628.40     6169.46     59.51 o 
   0   0   8     4612.15     4267.60     42.66 o 
   1   0   8       70.82       48.94      3.06 o 
   2   0   8     3478.52     3475.19     45.96 o 
   3   0   8     5354.58     5635.93     54.73 o 
   4   0   8     2887.96     2965.72     40.10 o 
   5   0   8      628.70      639.94     13.29 o 
   6   0   8      360.01      378.80     12.29 o 
   7   0   8      132.06      148.19     10.55 o 
   8   0   8      207.36      206.63     12.92 o 
   9   0   8      121.92       90.89     11.03 o 
  -9   1   8      104.15      111.68     13.00 o 
  -8   1   8      186.27      171.65     12.42 o 
  -7   1   8      184.34      204.38     12.08 o 
  -6   1   8       20.42       25.32      5.75 o 
  -5   1   8       48.36       57.38      6.43 o 
  -4   1   8        3.36       21.17      6.65 o 
  -3   1   8      358.17      356.89      9.05 o 
  -2   1   8      270.31      325.13      7.38 o 
  -1   1   8      505.91      666.48      8.27 o 
   0   1   8      353.54      356.69      7.20 o 
   1   1   8       37.48       28.05      1.92 o 
   2   1   8      208.90      150.68      3.83 o 
   3   1   8        4.24        2.30      1.72 o 
   4   1   8      177.84      192.88      6.08 o 
   5   1   8       29.40       63.64      5.02 o 
   6   1   8       52.36       46.76      4.78 o 
   7   1   8      102.23      102.89      9.20 o 
   8   1   8       91.77      106.07     10.25 o 
   9   1   8       62.25       56.87      9.50 o 
  -9   2   8       39.83       34.85      9.21 o 
  -8   2   8       45.63       67.01     10.34 o 
  -7   2   8       62.48       69.73      8.60 o 
  -6   2   8      804.45      812.86     18.83 o 
  -5   2   8     1318.61     1311.89     24.12 o 
  -4   2   8      711.11      726.81     17.70 o 
  -3   2   8      768.15      713.86     12.10 o 
  -2   2   8     5138.33     5664.16     62.07 o 
  -1   2   8     6405.84     5764.18     49.51 o 
   0   2   8     3738.87     3976.14     39.78 o 
   1   2   8      358.66      312.36      5.21 o 
   2   2   8     1449.54     1396.75     14.55 o 
   3   2   8     1550.02     1596.09     18.34 o 
   4   2   8     2340.45     2393.42     26.71 o 
   5   2   8     1685.19     1625.97     23.03 o 
   6   2   8     1139.74     1081.04     19.47 o 
   7   2   8      654.17      668.96     17.03 o 
   8   2   8      570.19      585.51     19.88 o 
   9   2   8      240.02      250.59     17.37 o 
  -8   3   8      370.40      373.79     14.35 o 
  -7   3   8      629.96      620.53     17.12 o 
  -6   3   8      581.96      621.84     15.94 o 
  -5   3   8     1015.34     1048.26     28.12 o 
  -4   3   8     2148.77     2404.03     36.90 o 
  -3   3   8     5574.14     5506.57     66.61 o 
  -2   3   8     4795.03     4918.69    118.12 o 
  -1   3   8     4542.91     4441.81     46.15 o 
   0   3   8     8086.17     8778.83     78.57 o 
   1   3   8     3539.06     3489.68     33.59 o 
   2   3   8      968.21      974.13     16.75 o 
   3   3   8     2757.08     2888.76     29.12 o 
   4   3   8     1466.38     1675.97     21.29 o 
   5   3   8      916.46      938.64     20.11 o 
   6   3   8     1026.56      983.15     20.24 o 
   7   3   8      466.34      486.58     16.14 o 
   8   3   8      154.93      174.71     10.95 o 
   9   3   8       16.39       33.69     13.13 o 
  -8   4   8       10.06       17.07      9.15 o 
  -7   4   8      102.64      106.73      9.04 o 
  -6   4   8      349.09      346.17     12.35 o 
  -5   4   8      274.62      335.05     14.85 o 
  -4   4   8      166.65      163.90     10.89 o 
  -3   4   8      113.70      102.66      4.31 o 
  -2   4   8      314.15      386.43      8.70 o 
  -1   4   8     1196.70     1316.76     16.83 o 
   0   4   8       91.67       95.60      2.58 o 
   1   4   8        0.79       29.18      3.10 o 
   2   4   8       12.30       35.82      2.43 o 
   3   4   8        5.62       25.54      2.98 o 
   4   4   8      136.69      114.04      4.22 o 
   5   4   8      174.35      212.32      7.51 o 
   6   4   8      138.48      156.68      7.85 o 
   7   4   8      123.22      128.83      9.15 o 
   8   4   8       77.03       70.73      8.17 o 
   9   4   8       24.33       30.04     10.79 o 
  -8   5   8       57.59       73.37     12.29 o 
  -7   5   8      313.69      332.63     18.30 o 
  -6   5   8      321.37      332.53     11.59 o 
  -5   5   8      402.79      384.76      9.35 o 
  -4   5   8      387.99      404.68     10.93 o 
  -3   5   8     1017.29     1101.67     16.77 o 
  -2   5   8     2368.97     2162.75     31.91 o 
  -1   5   8     3704.24     3676.91     41.57 o 
   0   5   8     6260.32     6909.57     62.05 o 
   1   5   8     5946.04     5897.65     46.41 o 
   2   5   8     2116.47     2034.15     18.72 o 
   3   5   8      777.66      789.31     11.70 o 
   4   5   8     1405.48     1322.81     17.79 o 
   5   5   8     2615.27     2663.46     37.25 o 
   6   5   8     1384.53     1445.19     28.79 o 
   7   5   8      653.87      672.45     16.79 o 
   8   5   8      336.15      382.33     16.90 o 
   9   5   8      122.59      153.99     14.40 o 
  -8   6   8      235.98      243.78     18.13 o 
  -7   6   8      791.06      846.48     44.84 o 
  -6   6   8      657.06      640.71     23.95 o 
  -5   6   8     1137.64     1149.68     15.38 o 
  -4   6   8     2203.00     2255.06     31.56 o 
  -3   6   8     2083.20     2058.24     36.61 o 
  -2   6   8     2573.66     2521.72     36.71 o 
  -1   6   8     2159.15     2312.49     25.40 o 
   0   6   8      981.08     1058.48     11.84 o 
   1   6   8     2326.99     2381.33     22.33 o 
   2   6   8     2010.77     2027.13     18.79 o 
   3   6   8     2039.00     2043.58     21.44 o 
   4   6   8      206.84      206.80      4.95 o 
   5   6   8      845.80      885.72     22.93 o 
   6   6   8     1135.55     1057.22     27.59 o 
   7   6   8      202.26      195.63      9.33 o 
   8   6   8       29.66       28.75      8.60 o 
   9   6   8       67.94      101.62     13.17 o 
  -8   7   8       37.07       29.61     14.57 o 
  -7   7   8        0.42       12.21      7.88 o 
  -6   7   8       59.70       81.06      8.17 o 
  -5   7   8      518.65      543.19     12.74 o 
  -4   7   8      459.84      498.74     11.19 o 
  -3   7   8        9.72       40.74      4.22 o 
  -2   7   8      137.52      136.54      6.11 o 
  -1   7   8      439.94      428.98      7.64 o 
   0   7   8      323.80      317.18      5.25 o 
   1   7   8       20.72       38.69      2.28 o 
   2   7   8      216.14      245.57      5.80 o 
   3   7   8        0.66       11.96      2.82 o 
   4   7   8      642.38      694.64     10.35 o 
   5   7   8      157.43      150.94      6.55 o 
   6   7   8       13.19       16.81      4.56 o 
   7   7   8       64.01       69.76      7.62 o 
   8   7   8       77.11       99.69     11.68 o 
   9   7   8       44.60       42.23     20.65 o 
  -7   8   8       64.28       80.74     18.10 o 
  -6   8   8      190.08      208.26     11.98 o 
  -5   8   8     1230.30     1200.47     23.54 o 
  -4   8   8      562.14      572.43     14.03 o 
  -3   8   8      571.14      586.59     13.62 o 
  -2   8   8     2092.54     1978.64     30.66 o 
  -1   8   8     1746.63     1709.39     19.83 o 
   0   8   8     1259.26     1263.09     17.20 o 
   1   8   8     2315.54     2223.53     27.52 o 
   2   8   8     1667.96     1572.64     20.98 o 
   3   8   8     1758.46     1692.64     22.55 o 
   4   8   8     1519.67     1570.40     24.08 o 
   5   8   8     1134.94     1094.22     31.47 o 
   6   8   8      293.15      270.40     11.40 o 
   7   8   8      360.23      417.83     18.97 o 
   8   8   8      353.00      340.08     18.52 o 
   9   8   8      254.77      307.90     19.35 o 
  -7   9   8      235.95      229.17     30.24 o 
  -6   9   8      253.77      260.26     14.46 o 
  -5   9   8      561.11      573.77     21.97 o 
  -4   9   8      152.54      162.98      8.38 o 
  -3   9   8     1347.97     1369.09     29.19 o 
  -2   9   8     4556.90     4447.76     61.40 o 
  -1   9   8     1137.35     1197.32     18.62 o 
   0   9   8     1662.32     1718.31     22.38 o 
   1   9   8     1801.51     1720.89     22.65 o 
   2   9   8      794.57      818.38     13.32 o 
   3   9   8      838.96      845.18     13.90 o 
   4   9   8      246.76      257.42      8.15 o 
   5   9   8      615.64      570.82     52.27 o 
   6   9   8      297.92      314.72     18.25 o 
   7   9   8        3.81       10.79      9.59 o 
   8   9   8       56.29       55.57     15.17 o 
   9   9   8       52.35       28.59     14.57 o 
  -7  10   8        2.72       -2.53      6.53 o 
  -6  10   8       13.73       10.82      6.56 o 
  -5  10   8        2.30       -0.51      6.46 o 
  -4  10   8        0.01        7.96      4.38 o 
  -3  10   8       93.13      106.79      7.96 o 
  -2  10   8       72.93       90.64      7.33 o 
  -1  10   8      310.20      362.20      8.84 o 
   0  10   8        9.01       19.25      3.13 o 
   1  10   8      204.51      193.51      6.70 o 
   2  10   8       25.26       30.46      3.66 o 
   3  10   8       73.35       74.44      4.44 o 
   4  10   8      125.75      125.98      7.72 o 
   5  10   8       56.91       54.79     12.42 o 
   6  10   8      179.28      193.30     12.87 o 
   7  10   8      348.10      318.18     25.00 o 
   8  10   8       64.05       64.62     15.29 o 
   9  10   8       36.12       32.73     14.03 o 
  -6  11   8      252.79      240.02     14.29 o 
  -5  11   8      286.41      286.40     16.87 o 
  -4  11   8      180.16      187.43      9.21 o 
  -3  11   8     1849.11     1765.24     42.77 o 
  -2  11   8     1798.87     1772.49     29.27 o 
  -1  11   8      510.55      495.29     12.27 o 
   0  11   8     2177.98     2206.71     30.94 o 
   1  11   8     2328.63     2300.93     32.18 o 
   2  11   8     1187.09     1118.34     18.78 o 
   3  11   8      320.07      314.31      8.90 o 
   4  11   8      276.31      262.75      9.69 o 
   5  11   8      884.90      872.65     28.47 o 
   6  11   8      497.45      507.42     30.03 o 
   7  11   8      160.13      153.10     19.54 o 
   8  11   8      127.05      142.49     19.84 o 
   9  11   8      103.70      113.05     20.86 o 
  -6  12   8      276.20      289.51     16.02 o 
  -5  12   8      361.25      360.54     27.69 o 
  -4  12   8      342.10      330.83     13.53 o 
  -3  12   8      513.82      566.67     15.39 o 
  -2  12   8      783.76      780.92     16.90 o 
  -1  12   8      692.98      695.79     15.75 o 
   0  12   8      982.48      972.39     19.97 o 
   1  12   8      590.49      574.27     12.44 o 
   2  12   8      459.63      411.57     10.59 o 
   3  12   8      307.82      328.48     10.73 o 
   4  12   8       54.48       53.82      5.91 o 
   5  12   8       12.26       15.88      6.10 o 
   6  12   8        4.20        4.50      9.83 o 
   7  12   8       13.23       31.11     12.59 o 
   8  12   8       33.05       40.76     14.45 o 
  -5  13   8        2.52       18.27      8.69 o 
  -4  13   8        2.84        7.91      5.23 o 
  -3  13   8        4.51       11.62      5.02 o 
  -2  13   8       19.38       18.64      6.85 o 
  -1  13   8      146.01      128.62      9.03 o 
   0  13   8      268.09      280.58     13.11 o 
   1  13   8       61.37       69.16      7.42 o 
   2  13   8       12.73       12.17      3.75 o 
   3  13   8       44.15       50.11      8.34 o 
   4  13   8      206.61      213.91     11.04 o 
   5  13   8      249.16      259.03     13.48 o 
   6  13   8      173.34      215.74     21.82 o 
   7  13   8      139.28      170.90     21.82 o 
   8  13   8       98.26      136.79     21.34 o 
  -5  14   8      257.68      241.79     34.38 o 
  -4  14   8      444.85      413.71     25.87 o 
  -3  14   8      547.98      539.49     16.06 o 
  -2  14   8      460.94      457.34     16.37 o 
  -1  14   8      531.27      491.48     16.74 o 
   0  14   8      343.59      353.14     13.99 o 
   1  14   8      273.79      274.08     12.53 o 
   2  14   8      642.02      629.96     22.93 o 
   3  14   8      661.20      673.78     23.49 o 
   4  14   8      631.47      668.64     19.52 o 
   5  14   8      457.32      455.56     21.13 o 
   6  14   8      236.11      251.70     23.98 o 
   7  14   8      138.14      141.71     20.80 o 
   8  14   8      110.08      135.41     22.18 o 
  -4  15   8      158.57      106.86     14.10 o 
  -3  15   8      108.94      108.60      9.01 o 
  -2  15   8      117.19      115.07      8.81 o 
  -1  15   8      130.27      126.51     14.69 o 
   0  15   8      172.60      204.30     14.35 o 
   1  15   8      118.83      125.59     11.95 o 
   2  15   8      172.82      159.75     12.56 o 
   3  15   8      311.95      285.87     19.43 o 
   4  15   8       98.87       86.70      9.75 o 
   5  15   8        2.49       -5.61     12.56 o 
   6  15   8        0.16        0.52      8.84 o 
   7  15   8        0.99        5.39     12.95 o 
  -3  16   8       45.99       57.49      9.12 o 
  -2  16   8      132.46      137.25     11.30 o 
  -1  16   8       68.11       75.47     18.85 o 
   0  16   8       29.35       47.86      9.97 o 
   1  16   8       50.53       44.51     19.30 o 
   2  16   8      104.25       99.75     14.18 o 
   3  16   8      214.73      228.76     18.16 o 
   4  16   8      173.71      190.99     14.68 o 
   5  16   8       87.15       91.96     12.64 o 
   6  16   8      109.85      117.98     14.24 o 
   7  16   8      101.53       89.56     19.72 o 
  -2  17   8      297.98      298.91     15.90 o 
  -1  17   8      392.23      405.15     17.27 o 
   0  17   8      512.32      494.13     22.51 o 
   1  17   8      466.76      504.78     22.72 o 
   2  17   8      324.83      299.33     18.03 o 
   3  17   8      257.76      251.81     16.59 o 
   4  17   8      193.80      183.43     22.66 o 
   5  17   8      185.67      205.52     25.78 o 
   6  17   8      133.44      123.52     15.11 o 
  -1  18   8       69.68       52.53     11.87 o 
   0  18   8       43.13       32.50      8.69 o 
   1  18   8       95.88       84.58     12.16 o 
   2  18   8       49.35       64.47     11.35 o 
   3  18   8       14.10        5.75      8.44 o 
   4  18   8       12.09        3.00     13.73 o 
  -2 -14   9       50.59       31.71     16.06 o 
  -1 -14   9      182.95      192.96     23.26 o 
   0 -14   9      121.71      136.61     20.74 o 
  -4 -13   9      313.24      320.88     29.31 o 
  -3 -13   9      343.56      400.48     31.59 o 
  -2 -13   9      334.38      311.65     28.35 o 
  -1 -13   9      319.95      319.68     27.45 o 
   0 -13   9      548.45      549.20     34.35 o 
   1 -13   9      508.59      425.96     30.21 o 
  -5 -12   9       86.60      102.38     19.78 o 
  -4 -12   9      121.26       88.18     19.12 o 
  -3 -12   9      143.74       96.57     18.52 o 
  -2 -12   9      202.36      180.91     22.18 o 
  -1 -12   9      115.13       81.94     16.48 o 
   0 -12   9       81.46       81.64     16.12 o 
   1 -12   9       30.91       15.71     11.03 o 
   2 -12   9       62.50       48.79     15.71 o 
   3 -12   9       71.41       42.62     15.94 o 
  -6 -11   9        2.17       -4.51      9.22 o 
  -5 -11   9       62.07       57.69     11.53 o 
  -4 -11   9      223.44      211.18     24.04 o 
  -3 -11   9       82.59       72.59     16.42 o 
  -2 -11   9       55.10       62.70     16.00 o 
  -1 -11   9       30.12       28.33      8.49 o 
   0 -11   9       90.64       87.98     11.31 o 
   1 -11   9      277.91      270.56     16.17 o 
   2 -11   9      608.24      654.95     47.71 o 
   3 -11   9      339.60      374.24     20.54 o 
   4 -11   9      159.85      167.22     18.67 o 
  -7 -10   9      217.69      236.44     18.64 o 
  -6 -10   9      244.86      253.80     14.94 o 
  -5 -10   9      308.11      312.21     15.33 o 
  -4 -10   9      259.76      245.15     16.66 o 
  -3 -10   9      353.65      354.86     26.91 o 
  -2 -10   9     1172.83     1089.71     47.48 o 
  -1 -10   9      849.93      840.40     28.16 o 
   0 -10   9      747.75      779.22     26.79 o 
   1 -10   9     1080.32     1092.42     30.55 o 
   2 -10   9      630.42      617.10     24.18 o 
   3 -10   9      393.15      436.25     21.16 o 
   4 -10   9      640.92      688.99     55.54 o 
   5 -10   9      462.15      478.08     24.25 o 
  -7  -9   9      141.14      154.44     14.82 o 
  -6  -9   9      229.94      234.30     22.26 o 
  -5  -9   9      320.39      305.27     14.64 o 
  -4  -9   9       23.75       16.57      6.70 o 
  -3  -9   9        4.23        7.14      5.37 o 
  -2  -9   9      126.41      110.78     16.72 o 
  -1  -9   9      656.82      724.69     25.41 o 
   0  -9   9      275.48      290.75     19.18 o 
   1  -9   9      157.96      149.92      9.88 o 
   2  -9   9      128.52      116.55     11.72 o 
   3  -9   9       56.49       63.92     10.54 o 
   4  -9   9       15.92        7.74     10.61 o 
   5  -9   9       13.70       13.28      9.83 o 
   6  -9   9       22.55       13.49     13.79 o 
  -7  -8   9       24.20       26.02      8.06 o 
  -6  -8   9       60.52       53.83      8.97 o 
  -5  -8   9      131.15      162.95     11.49 o 
  -4  -8   9       49.54       46.22      7.43 o 
  -3  -8   9       35.13       39.76      5.70 o 
  -2  -8   9      978.12      904.28     23.18 o 
  -1  -8   9      877.54      855.91     38.69 o 
   0  -8   9      688.80      686.04     23.52 o 
   1  -8   9     1332.07     1325.73     28.87 o 
   2  -8   9      934.14      888.65     63.06 o 
   3  -8   9      347.37      327.67     17.30 o 
   4  -8   9      330.66      329.65     18.53 o 
   5  -8   9      153.19      173.28     17.53 o 
   6  -8   9      226.83      242.52     26.88 o 
  -8  -7   9      155.70      141.90     20.38 o 
  -7  -7   9      289.36      315.47     16.15 o 
  -6  -7   9      376.09      376.70     17.47 o 
  -5  -7   9      666.45      689.55     24.11 o 
  -4  -7   9      456.72      499.46     16.74 o 
  -3  -7   9     1551.37     1588.61     31.72 o 
  -2  -7   9     1342.98     1266.43     21.37 o 
  -1  -7   9      813.60      741.23     23.14 o 
   0  -7   9     2825.18     2689.12    138.53 o 
   1  -7   9     3179.17     3179.16     63.69 o 
   2  -7   9      574.67      603.36     17.51 o 
   3  -7   9     1076.28     1164.84     31.17 o 
   4  -7   9      841.71      896.63     30.07 o 
   5  -7   9      291.14      291.15     18.04 o 
   6  -7   9      250.64      264.34     20.38 o 
   7  -7   9      126.86      129.01     15.84 o 
  -8  -6   9      111.58      121.70     39.89 o 
  -7  -6   9      160.00      135.64     11.46 o 
  -6  -6   9      169.66      135.75     10.69 o 
  -5  -6   9       30.36       45.83      7.63 o 
  -4  -6   9       83.20       81.42      8.06 o 
  -3  -6   9      685.32      662.09     15.94 o 
  -2  -6   9      503.91      531.35     12.07 o 
  -1  -6   9      152.53      152.14      5.90 o 
   0  -6   9      188.25      169.18     12.63 o 
   1  -6   9      413.66      390.01     13.05 o 
   2  -6   9      253.24      263.19     10.08 o 
   3  -6   9     1508.18     1597.43     34.57 o 
   4  -6   9       66.33       61.25      7.93 o 
   5  -6   9        0.60       -1.76      6.81 o 
   6  -6   9        2.32       -3.18      6.28 o 
   7  -6   9       29.42       41.73      9.00 o 
  -8  -5   9       23.15       20.77     10.55 o 
  -7  -5   9       24.06       18.92      7.56 o 
  -6  -5   9       24.24       36.23      7.16 o 
  -5  -5   9      617.15      574.48     18.25 o 
  -4  -5   9       89.41      108.95      8.67 o 
  -3  -5   9      634.61      601.99     14.81 o 
  -2  -5   9     1581.97     1547.19     22.09 o 
  -1  -5   9      942.42      915.12     18.62 o 
   0  -5   9      463.84      484.17     12.30 o 
   1  -5   9      398.59      400.56     10.26 o 
   2  -5   9     1281.36     1262.49     23.50 o 
   3  -5   9     2691.09     2752.93     65.10 o 
   4  -5   9      333.74      372.28     14.52 o 
   5  -5   9      130.69      131.96     24.34 o 
   6  -5   9      439.61      424.32     27.08 o 
   7  -5   9      363.60      379.52     17.78 o 
  -8  -4   9      268.09      264.73     19.47 o 
  -7  -4   9      385.77      394.08     16.18 o 
  -6  -4   9      398.08      375.11     28.37 o 
  -5  -4   9     1148.06     1124.82     26.86 o 
  -4  -4   9     1481.93     1550.59     27.74 o 
  -3  -4   9     1729.61     1641.00     28.16 o 
  -2  -4   9     1075.56     1022.32     17.76 o 
  -1  -4   9     1102.53     1071.30     16.08 o 
   0  -4   9     2899.30     2873.54     49.25 o 
   1  -4   9     1755.97     1839.50     23.91 o 
   2  -4   9      626.14      638.54     14.66 o 
   3  -4   9     1547.14     1503.86     27.86 o 
   4  -4   9      597.52      573.26     21.30 o 
   5  -4   9     1278.64     1212.90     35.48 o 
   6  -4   9      752.31      751.62     22.98 o 
   7  -4   9      101.56      111.03     11.15 o 
   8  -4   9       48.00       36.06     11.73 o 
  -8  -3   9       49.38       54.08     12.16 o 
  -7  -3   9       85.51       79.66      9.11 o 
  -6  -3   9      272.17      275.57     18.26 o 
  -5  -3   9      425.66      424.49     12.35 o 
  -4  -3   9     1694.22     1619.53     28.13 o 
  -3  -3   9       33.80       26.52      5.51 o 
  -2  -3   9       10.40       23.74      3.60 o 
  -1  -3   9      562.04      654.07     11.16 o 
   0  -3   9      282.77      355.54      8.06 o 
   1  -3   9       15.84       30.41      2.60 o 
   2  -3   9       39.73       38.37      3.40 o 
   3  -3   9      268.61      268.46      9.75 o 
   4  -3   9      121.71      133.34      8.93 o 
   5  -3   9        5.17        6.88      4.66 o 
   6  -3   9        6.33        0.26      5.88 o 
   7  -3   9        3.96       -0.32      5.81 o 
   8  -3   9       21.84       20.44      8.02 o 
  -8  -2   9      106.60      115.06     11.48 o 
  -7  -2   9       79.65       98.14     12.21 o 
  -6  -2   9      216.56      214.35     11.70 o 
  -5  -2   9      599.46      615.42     14.67 o 
  -4  -2   9        8.15       24.05      3.96 o 
  -3  -2   9       11.93       12.71      3.94 o 
  -2  -2   9     1227.77     1211.00     33.47 o 
  -1  -2   9     3347.91     3851.14     42.02 o 
   0  -2   9     2163.42     1826.68     33.55 o 
   1  -2   9      825.98      676.27      9.63 o 
   2  -2   9     1784.85     1796.96     20.03 o 
   3  -2   9     3502.25     3621.10     47.90 o 
   4  -2   9     1214.44     1205.43     23.68 o 
   5  -2   9     1076.34     1157.57     24.62 o 
   6  -2   9      731.19      720.62     21.47 o 
   7  -2   9      398.99      422.16     17.25 o 
   8  -2   9      115.22      121.32     11.52 o 
  -9  -1   9      141.57      133.14     16.20 o 
  -8  -1   9      371.37      376.55     17.18 o 
  -7  -1   9      501.40      447.72     21.33 o 
  -6  -1   9      887.78      860.59     22.71 o 
  -5  -1   9      950.06      939.16     18.76 o 
  -4  -1   9     1896.69     1798.59     29.49 o 
  -3  -1   9     1557.86     1639.97     26.69 o 
  -2  -1   9      788.48      734.95     14.41 o 
  -1  -1   9      917.68      938.51     11.43 o 
   0  -1   9     5928.57     5896.44     57.05 o 
   1  -1   9     1876.04     2029.19     33.39 o 
   2  -1   9      297.19      285.59      5.78 o 
   3  -1   9      710.08      656.14     11.99 o 
   4  -1   9      993.10     1056.40     28.01 o 
   5  -1   9      534.02      550.86     14.77 o 
   6  -1   9      314.23      317.26     13.83 o 
   7  -1   9      217.72      202.10     12.38 o 
   8  -1   9      184.78      190.92     18.54 o 
   9  -1   9       58.33       61.80     18.52 o 
  -9   0   9       25.73       23.86     15.83 o 
  -8   0   9       40.46       31.57     10.84 o 
  -7   0   9      181.98      134.03     13.16 o 
  -6   0   9       53.67       57.90      4.73 o 
  -5   0   9        7.14       18.84      4.26 o 
  -4   0   9      433.59      492.47     12.81 o 
  -3   0   9      461.77      463.09     14.96 o 
  -2   0   9       73.83       86.39      4.12 o 
  -1   0   9       87.65       69.30      2.70 o 
   0   0   9      167.13      228.25      4.17 o 
   1   0   9     1250.37     1214.04     13.26 o 
   2   0   9      392.02      395.55      6.72 o 
   3   0   9        0.72        9.57      2.05 o 
   4   0   9       31.07       53.55      4.01 o 
   5   0   9       41.99       32.12      4.13 o 
   6   0   9      142.48      140.61     16.10 o 
   7   0   9       56.14       73.53      8.91 o 
   8   0   9        2.26       -2.91      6.25 o 
   9   0   9       40.52       43.56      9.31 o 
  -8   1   9      210.70      213.55     13.86 o 
  -7   1   9      175.53      166.01     11.52 o 
  -6   1   9      254.08      259.79     12.18 o 
  -5   1   9      315.57      287.20     11.93 o 
  -4   1   9     1062.16      974.64     26.98 o 
  -3   1   9     1039.76      952.23     16.33 o 
  -2   1   9     1313.97     1450.10     15.24 o 
  -1   1   9     3341.62     2952.69     30.46 o 
   0   1   9     3473.41     3669.06     31.59 o 
   1   1   9     1133.68     1114.12     12.57 o 
   2   1   9     3764.75     3893.32     35.81 o 
   3   1   9     1995.24     1999.94     20.56 o 
   4   1   9      719.69      702.50     12.62 o 
   5   1   9      922.20      877.93     15.18 o 
   6   1   9     1097.74     1119.64     22.13 o 
   7   1   9      490.12      512.59     17.96 o 
   8   1   9      285.62      292.92     14.87 o 
   9   1   9      190.25      199.81     14.02 o 
  -8   2   9      219.10      213.76     13.49 o 
  -7   2   9      255.26      287.74     14.07 o 
  -6   2   9      251.16      267.29     12.09 o 
  -5   2   9     1051.69     1063.94     24.37 o 
  -4   2   9     1703.34     1805.94     41.68 o 
  -3   2   9      959.74      932.51     29.48 o 
  -2   2   9     2326.72     2315.56     23.87 o 
  -1   2   9     3233.54     3044.35     29.11 o 
   0   2   9     2128.58     2489.54     24.51 o 
   1   2   9      278.36      291.42      4.68 o 
   2   2   9     1238.47     1258.89     16.05 o 
   3   2   9     1947.73     2023.08     20.64 o 
   4   2   9     1289.85     1374.20     18.66 o 
   5   2   9      712.97      715.42     14.59 o 
   6   2   9      501.37      503.80     12.53 o 
   7   2   9       74.47       74.64      9.75 o 
   8   2   9       22.01       20.24      8.58 o 
   9   2   9       11.19       -0.40      8.27 o 
  -8   3   9       21.78       22.44      9.46 o 
  -7   3   9       64.94       66.38      7.51 o 
  -6   3   9       10.29       22.31      5.70 o 
  -5   3   9       26.38       31.38      5.13 o 
  -4   3   9        0.22       14.22      4.49 o 
  -3   3   9      132.37      130.99      8.72 o 
  -2   3   9      225.86      278.45      7.51 o 
  -1   3   9      709.66      882.69     16.09 o 
   0   3   9      116.82       94.31      2.91 o 
   1   3   9      863.40      891.96      9.73 o 
   2   3   9      157.36      191.68      4.46 o 
   3   3   9       99.36       77.90      3.34 o 
   4   3   9      717.22      724.72     12.96 o 
   5   3   9      390.36      447.77     11.12 o 
   6   3   9      185.27      183.71     11.83 o 
   7   3   9      193.21      219.82     11.32 o 
   8   3   9      220.61      206.35     12.01 o 
   9   3   9       65.29       90.77     12.70 o 
  -8   4   9      157.47      165.06     12.44 o 
  -7   4   9      218.46      207.89     10.71 o 
  -6   4   9      226.83      229.98     10.19 o 
  -5   4   9      832.40      842.92     18.19 o 
  -4   4   9     1505.19     1558.90     26.22 o 
  -3   4   9     1474.50     1568.65     25.11 o 
  -2   4   9     4247.01     4008.84     49.76 o 
  -1   4   9     1541.73     1370.97     15.14 o 
   0   4   9      761.77      680.83      8.57 o 
   1   4   9     2841.35     2882.60     25.47 o 
   2   4   9     1888.28     1981.96     19.66 o 
   3   4   9      989.52      943.69     12.15 o 
   4   4   9     2754.05     2788.31     32.67 o 
   5   4   9     2304.32     2359.36     65.80 o 
   6   4   9     1340.63     1243.07     24.11 o 
   7   4   9      400.20      369.41     14.23 o 
   8   4   9      280.08      274.11     13.23 o 
   9   4   9      147.42      186.70     15.47 o 
  -8   5   9      205.07      197.76     16.66 o 
  -7   5   9      203.74      217.95     12.61 o 
  -6   5   9      712.79      729.50     17.84 o 
  -5   5   9     1532.97     1574.99     27.13 o 
  -4   5   9     1251.73     1225.88     22.23 o 
  -3   5   9     2243.17     2348.01     35.41 o 
  -2   5   9     3148.12     3220.05     41.10 o 
  -1   5   9     1163.02     1232.04     14.86 o 
   0   5   9      167.09      143.15      3.42 o 
   1   5   9     2021.05     1990.56     19.24 o 
   2   5   9      948.90      991.82     10.78 o 
   3   5   9      426.74      437.20      6.63 o 
   4   5   9      249.64      240.11      6.47 o 
   5   5   9        3.75        6.27      3.34 o 
   6   5   9       18.81       15.72      4.70 o 
   7   5   9       88.49       77.99      6.98 o 
   8   5   9       64.70       63.48      8.32 o 
   9   5   9       56.52       48.45     10.65 o 
  -8   6   9       13.46       21.75      9.78 o 
  -7   6   9       33.99       34.55      9.30 o 
  -6   6   9       29.93       33.69      8.29 o 
  -5   6   9       25.98       23.65      3.64 o 
  -4   6   9        3.61       11.64      4.01 o 
  -3   6   9       57.42       60.53     12.38 o 
  -2   6   9      170.49      155.87      5.92 o 
  -1   6   9       28.78       22.82      2.06 o 
   0   6   9      333.66      331.58      5.75 o 
   1   6   9       95.28       98.61      3.00 o 
   2   6   9       21.02       41.82      2.56 o 
   3   6   9      373.21      336.46      6.63 o 
   4   6   9      988.94      974.82     14.75 o 
   5   6   9     1107.58     1072.05     21.13 o 
   6   6   9      938.80      909.60     22.24 o 
   7   6   9      145.84      142.88     13.15 o 
   8   6   9       84.90       94.80      9.26 o 
   9   6   9       58.31       71.17     11.89 o 
  -7   7   9      406.52      402.94     29.79 o 
  -6   7   9      855.71      873.51     29.11 o 
  -5   7   9      563.21      539.85     10.70 o 
  -4   7   9      854.52      848.66     14.44 o 
  -3   7   9     2473.39     2438.10     37.04 o 
  -2   7   9     2599.87     2474.43     36.95 o 
  -1   7   9     1318.27     1367.01     16.47 o 
   0   7   9      674.60      673.80      9.97 o 
   1   7   9     1133.96     1133.22     16.07 o 
   2   7   9     1022.37      899.04     12.50 o 
   3   7   9     2068.52     1943.95     24.80 o 
   4   7   9     1445.08     1538.88     19.50 o 
   5   7   9     1231.62     1203.58     25.78 o 
   6   7   9     1297.01     1259.38     27.63 o 
   7   7   9      565.56      618.13     22.47 o 
   8   7   9      318.37      321.14     22.51 o 
   9   7   9      198.44      195.70     18.19 o 
  -7   8   9      180.63      168.20     22.72 o 
  -6   8   9      416.00      424.93     16.27 o 
  -5   8   9      528.70      511.29     12.69 o 
  -4   8   9      808.76      760.51     19.32 o 
  -3   8   9     1270.89     1290.81     23.08 o 
  -2   8   9     1384.36     1385.07     29.18 o 
  -1   8   9      549.46      600.96      8.33 o 
   0   8   9      288.82      315.18      7.65 o 
   1   8   9     1374.60     1383.18     18.95 o 
   2   8   9      630.54      735.37     12.31 o 
   3   8   9      613.59      595.86     10.98 o 
   4   8   9      217.30      211.55      8.28 o 
   5   8   9      103.85      121.26     12.53 o 
   6   8   9      501.85      490.53     18.76 o 
   7   8   9       89.97      120.55      9.23 o 
   8   8   9       10.33        4.60      7.54 o 
   9   8   9        6.03       21.16      9.70 o 
  -7   9   9        2.90        8.81     12.41 o 
  -6   9   9        1.94        7.40      5.72 o 
  -5   9   9        9.13       19.68      5.07 o 
  -4   9   9       19.12       29.07      5.96 o 
  -3   9   9      663.26      615.51     16.98 o 
  -2   9   9      545.42      526.86     13.02 o 
  -1   9   9       16.84       31.16      4.80 o 
   0   9   9        1.28       13.77      3.31 o 
   1   9   9      559.66      550.51     11.96 o 
   2   9   9      174.33      171.89      5.96 o 
   3   9   9       71.21       68.91      4.27 o 
   4   9   9      447.87      422.44      9.59 o 
   5   9   9      718.45      699.11     23.15 o 
   6   9   9      104.35      127.30     10.90 o 
   7   9   9      173.21      184.78     13.28 o 
   8   9   9      333.25      260.45     24.04 o 
   9   9   9      119.31      145.12     21.28 o 
  -7  10   9      167.61      160.59     23.68 o 
  -6  10   9      123.74      135.38     11.11 o 
  -5  10   9      408.50      412.61     34.89 o 
  -4  10   9      651.18      646.91     16.04 o 
  -3  10   9      676.96      683.31     18.63 o 
  -2  10   9     2736.44     2801.57     49.18 o 
  -1  10   9     3145.35     2877.03     50.24 o 
   0  10   9     2337.79     2264.77     31.41 o 
   1  10   9     2272.33     2347.22     32.42 o 
   2  10   9     1039.86      960.39     16.62 o 
   3  10   9     1201.62     1171.80     19.39 o 
   4  10   9      815.08      836.55     14.62 o 
   5  10   9      596.53      644.36     73.34 o 
   6  10   9      489.20      498.97     20.00 o 
   7  10   9      314.12      313.74     24.28 o 
   8  10   9      281.93      294.92     25.96 o 
   9  10   9      155.67      178.51     22.84 o 
  -6  11   9      131.03      139.84     11.74 o 
  -5  11   9      167.73      160.41     13.79 o 
  -4  11   9      368.08      366.06     12.41 o 
  -3  11   9      459.24      450.03     15.22 o 
  -2  11   9      969.26      988.63     19.08 o 
  -1  11   9     1152.82     1130.59     21.13 o 
   0  11   9     1269.01     1231.16     23.79 o 
   1  11   9      510.96      518.82     11.66 o 
   2  11   9       39.27       35.64      4.12 o 
   3  11   9      252.82      264.73      8.37 o 
   4  11   9      224.31      220.55      9.50 o 
   5  11   9      106.08      116.14      8.77 o 
   6  11   9       62.82       75.78     10.04 o 
   7  11   9       30.91       46.88     13.13 o 
   8  11   9        1.27       10.49     10.61 o 
  -6  12   9        2.84       13.96      7.83 o 
  -5  12   9       42.57       46.05     10.64 o 
  -4  12   9        9.64       22.55      7.62 o 
  -3  12   9       27.89       37.55      6.62 o 
  -2  12   9      445.10      413.22     11.45 o 
  -1  12   9      119.94      116.10      6.68 o 
   0  12   9      199.56      218.91      8.70 o 
   1  12   9      286.68      300.74      8.90 o 
   2  12   9       34.94       40.68      4.56 o 
   3  12   9      230.60      222.47      8.13 o 
   4  12   9      184.40      193.71     10.62 o 
   5  12   9      122.21      128.14      9.33 o 
   6  12   9      301.42      307.15     24.40 o 
   7  12   9      223.21      240.91     23.62 o 
   8  12   9       40.19       28.95     13.31 o 
  -5  13   9      459.85      500.98     23.97 o 
  -4  13   9      590.00      572.14     17.34 o 
  -3  13   9      602.94      593.96     16.39 o 
  -2  13   9      880.34      839.41     22.52 o 
  -1  13   9      829.24      798.62     21.31 o 
   0  13   9      673.28      724.06     21.84 o 
   1  13   9      344.49      366.24     11.51 o 
   2  13   9      752.27      690.04     19.39 o 
   3  13   9     1203.99     1206.25     23.76 o 
   4  13   9      334.18      356.61     13.99 o 
   5  13   9      200.02      182.44     10.82 o 
   6  13   9      240.37      246.25     23.44 o 
   7  13   9       99.25       89.20     18.22 o 
   8  13   9      114.90      140.51     22.06 o 
  -4  14   9      319.92      294.85     12.85 o 
  -3  14   9      158.94      157.08      9.68 o 
  -2  14   9       79.58       83.93      8.83 o 
  -1  14   9      259.25      263.04     17.62 o 
   0  14   9      270.17      307.99     17.56 o 
   1  14   9      199.62      180.95     10.78 o 
   2  14   9      237.46      219.66      9.69 o 
   3  14   9      132.39      151.15      9.81 o 
   4  14   9        6.05        7.82      5.30 o 
   5  14   9        0.24        1.13      5.44 o 
   6  14   9       12.41       -2.58     10.73 o 
   7  14   9       16.86       11.27     13.31 o 
  -4  15   9        4.49       22.22      7.43 o 
  -3  15   9       42.23       48.90      7.35 o 
  -2  15   9      119.96      111.86     10.00 o 
  -1  15   9       28.21       25.16      8.56 o 
   0  15   9       60.18       58.95      7.86 o 
   1  15   9      129.65      132.93     15.51 o 
   2  15   9      202.32      188.84     23.02 o 
   3  15   9      226.73      238.44     20.81 o 
   4  15   9      133.75      150.47     10.46 o 
   5  15   9      148.91      158.33     14.12 o 
   6  15   9      138.11      140.39     20.38 o 
   7  15   9       65.21       86.02     18.64 o 
  -3  16   9      169.26      155.20     10.70 o 
  -2  16   9      246.70      259.79     12.29 o 
  -1  16   9      388.52      417.45     16.66 o 
   0  16   9      431.49      460.36     21.07 o 
   1  16   9      523.11      518.93     21.83 o 
   2  16   9      611.83      628.50     24.20 o 
   3  16   9      328.05      378.63     19.42 o 
   4  16   9      258.76      273.93     13.69 o 
   5  16   9      266.07      278.94     18.08 o 
   6  16   9       77.78       77.62     18.82 o 
  -2  17   9       30.96       31.15      8.11 o 
  -1  17   9       79.94       86.12     12.40 o 
   0  17   9       47.92       59.74     11.22 o 
   1  17   9       74.72       66.17     13.70 o 
   2  17   9       75.04       90.98     11.89 o 
   3  17   9       16.20        6.29      7.63 o 
   4  17   9        0.58       15.53     13.01 o 
   5  17   9        0.05       -2.61      8.52 o 
   6  17   9        0.55      -11.75     11.75 o 
  -1  18   9      131.65      125.94     21.04 o 
   0  18   9      239.35      215.14     16.66 o 
   1  18   9      172.84      183.41     15.64 o 
   2  18   9       76.33       61.51     25.66 o 
   3  18   9       97.88      101.53     13.20 o 
   4  18   9      101.01      121.86     21.82 o 
  -3 -13  10       47.66       88.30     19.54 o 
  -2 -13  10       51.17       44.00     14.69 o 
  -1 -13  10        3.17       10.79     12.29 o 
   0 -13  10       22.28       23.20     13.43 o 
  -4 -12  10       49.54       28.77     15.29 o 
  -3 -12  10       92.59       59.94     16.66 o 
  -2 -12  10       92.81       96.87     18.40 o 
  -1 -12  10       89.46       71.81     11.56 o 
   0 -12  10      178.25      142.34     22.90 o 
   1 -12  10      244.81      228.98     22.36 o 
  -5 -11  10      214.84      203.39     24.28 o 
  -4 -11  10      330.42      328.67     28.47 o 
  -3 -11  10      330.71      361.16     27.69 o 
  -2 -11  10      607.46      659.08     37.40 o 
  -1 -11  10      359.39      320.56     18.16 o 
   0 -11  10      297.76      330.73     18.21 o 
   1 -11  10      299.85      300.08     17.28 o 
   2 -11  10      346.05      368.70     20.21 o 
   3 -11  10      389.76      430.67     29.37 o 
   4 -11  10      165.87      150.28     22.18 o 
  -6 -10  10       68.84       73.20     10.62 o 
  -5 -10  10       31.25       19.59      9.44 o 
  -4 -10  10       28.02       11.03     12.47 o 
  -3 -10  10       99.35       71.51     17.20 o 
  -2 -10  10       75.90       55.99     15.53 o 
  -1 -10  10      120.67      134.78     12.86 o 
   0 -10  10      158.43      193.47     14.50 o 
   1 -10  10        0.93       -6.29      6.29 o 
   2 -10  10       40.69       34.41      9.52 o 
   3 -10  10       26.06       16.76      8.60 o 
   4 -10  10        0.06       -0.04      8.41 o 
  -7  -9  10       59.96       67.84     17.95 o 
  -6  -9  10       20.15       19.80      8.41 o 
  -5  -9  10       12.01       -2.35      6.42 o 
  -4  -9  10      154.81      154.59     11.20 o 
  -3  -9  10      139.87      164.07     19.84 o 
  -2  -9  10      290.66      274.24     23.68 o 
  -1  -9  10      320.63      286.15     16.47 o 
   0  -9  10      978.59      926.21     29.58 o 
   1  -9  10     1196.61     1239.86     28.82 o 
   2  -9  10      431.50      445.61     20.43 o 
   3  -9  10      233.52      210.52     15.70 o 
   4  -9  10      439.40      445.06     46.58 o 
   5  -9  10      369.79      369.25     21.32 o 
  -7  -8  10      175.29      201.45     14.39 o 
  -6  -8  10      318.38      316.67     19.67 o 
  -5  -8  10      459.23      509.27     18.76 o 
  -4  -8  10      154.71      163.62     17.16 o 
  -3  -8  10      131.11      131.36     11.66 o 
  -2  -8  10     1073.65     1105.44     27.17 o 
  -1  -8  10     2211.49     2230.59     53.30 o 
   0  -8  10      975.46      980.80     29.90 o 
   1  -8  10      274.45      275.31     12.49 o 
   2  -8  10      468.11      468.51     20.26 o 
   3  -8  10      465.62      523.36     22.23 o 
   4  -8  10      366.05      415.99     21.06 o 
   5  -8  10      214.57      221.14     17.40 o 
   6  -8  10      195.80      200.77     49.09 o 
  -7  -7  10       25.09       21.97      8.42 o 
  -6  -7  10       24.98       26.49      7.65 o 
  -5  -7  10      102.68      116.40     10.34 o 
  -4  -7  10       74.12       90.33      8.89 o 
  -3  -7  10      243.25      220.37     10.69 o 
  -2  -7  10       45.32       42.47      4.97 o 
  -1  -7  10      211.30      205.36     10.63 o 
   0  -7  10        0.18        2.12      5.88 o 
   1  -7  10       73.68       82.67     10.05 o 
   2  -7  10       20.04       12.39      6.86 o 
   3  -7  10       70.03       45.49      9.59 o 
   4  -7  10       35.31       20.82     12.41 o 
   5  -7  10        2.86        4.47      7.69 o 
   6  -7  10       13.02       21.31     10.34 o 
  -8  -6  10       44.23       62.43     13.15 o 
  -7  -6  10      104.98      100.65     11.36 o 
  -6  -6  10      147.70      139.87     11.33 o 
  -5  -6  10      322.66      337.42     14.83 o 
  -4  -6  10      435.85      431.20     15.70 o 
  -3  -6  10      454.31      475.29     13.45 o 
  -2  -6  10      767.10      763.89     15.52 o 
  -1  -6  10      844.51      822.17     15.67 o 
   0  -6  10     1761.18     1677.34     29.47 o 
   1  -6  10     2247.89     2193.65     40.97 o 
   2  -6  10      743.53      724.47     22.62 o 
   3  -6  10      283.31      279.35     16.10 o 
   4  -6  10      601.98      578.78     23.54 o 
   5  -6  10      437.54      463.78     22.13 o 
   6  -6  10      406.52      414.34     18.21 o 
   7  -6  10      283.06      296.54     16.73 o 
  -8  -5  10      172.47      173.06     16.92 o 
  -7  -5  10      186.45      183.81     13.01 o 
  -6  -5  10      327.41      334.28     15.40 o 
  -5  -5  10      769.47      771.84     22.10 o 
  -4  -5  10      694.75      727.17     20.40 o 
  -3  -5  10     1566.89     1528.27     27.63 o 
  -2  -5  10     1579.26     1504.08     32.12 o 
  -1  -5  10     1145.39     1164.98     20.00 o 
   0  -5  10      690.91      702.34     14.07 o 
   1  -5  10      777.80      819.25     17.85 o 
   2  -5  10      853.56      842.90     18.44 o 
   3  -5  10     2466.46     2416.93     70.87 o 
   4  -5  10      720.79      734.88     21.54 o 
   5  -5  10       51.65       54.80     10.19 o 
   6  -5  10      133.20      132.71     11.68 o 
   7  -5  10      107.14       95.10     11.33 o 
  -8  -4  10       57.34       55.54     13.85 o 
  -7  -4  10       71.69       67.96     13.39 o 
  -6  -4  10       37.39       38.01      7.23 o 
  -5  -4  10      234.57      237.10     12.24 o 
  -4  -4  10       24.16       34.28      6.46 o 
  -3  -4  10     1076.04     1070.32     23.11 o 
  -2  -4  10       12.68       26.39      4.31 o 
  -1  -4  10       20.96       21.71      4.11 o 
   0  -4  10      202.24      234.65      8.61 o 
   1  -4  10       14.11       16.75      3.22 o 
   2  -4  10       22.43       26.98      5.34 o 
   3  -4  10       13.00        8.08      4.32 o 
   4  -4  10       18.37       14.98      6.11 o 
   5  -4  10       23.87       36.73      9.01 o 
   6  -4  10      211.50      205.51     13.00 o 
   7  -4  10      208.25      192.97     18.68 o 
  -8  -3  10       72.83       97.69     14.17 o 
  -7  -3  10      181.60      155.84     11.91 o 
  -6  -3  10      108.26      122.54     10.10 o 
  -5  -3  10     1033.23     1018.60     25.09 o 
  -4  -3  10     1698.68     1658.74     31.99 o 
  -3  -3  10     1239.35     1196.18     25.96 o 
  -2  -3  10     1100.28     1010.63     22.75 o 
  -1  -3  10     1003.83      957.86     14.97 o 
   0  -3  10     1316.39     1148.06     18.85 o 
   1  -3  10     1958.32     2104.38     27.44 o 
   2  -3  10      696.43      733.07     13.26 o 
   3  -3  10     2653.15     2540.01     71.64 o 
   4  -3  10     1471.94     1505.27     52.20 o 
   5  -3  10      608.43      630.60     16.96 o 
   6  -3  10      608.46      587.82     19.97 o 
   7  -3  10      306.06      315.50     22.28 o 
   8  -3  10      173.76      182.91     13.82 o 
  -8  -2  10      251.69      242.60     21.88 o 
  -7  -2  10      404.14      376.46     16.35 o 
  -6  -2  10      680.66      649.75     23.85 o 
  -5  -2  10      691.89      688.19     20.36 o 
  -4  -2  10     1869.29     1706.40     29.41 o 
  -3  -2  10     1730.76     1696.91     32.96 o 
  -2  -2  10     1179.20     1149.44     21.00 o 
  -1  -2  10     3426.05     3488.03     41.30 o 
   0  -2  10     3120.58     3171.57     38.04 o 
   1  -2  10     1467.22     1523.52     18.44 o 
   2  -2  10      696.60      672.30     10.38 o 
   3  -2  10      642.53      653.38     15.75 o 
   4  -2  10      274.05      300.37     10.78 o 
   5  -2  10      324.92      332.48     17.16 o 
   6  -2  10      250.34      250.62     14.00 o 
   7  -2  10      117.42      115.92     11.06 o 
   8  -2  10       53.20       60.82      9.72 o 
  -8  -1  10       25.05       12.43      7.86 o 
  -7  -1  10        4.58        7.14      8.01 o 
  -6  -1  10      124.15      110.44      9.40 o 
  -5  -1  10       24.75       44.05      4.74 o 
  -4  -1  10      476.43      488.58     18.50 o 
  -3  -1  10       77.01      100.25     12.62 o 
  -2  -1  10      721.72      622.44     16.52 o 
  -1  -1  10      347.23      341.42      7.46 o 
   0  -1  10       56.33       76.94      4.14 o 
   1  -1  10      174.84      152.02      4.50 o 
   2  -1  10       56.10       69.18      3.24 o 
   3  -1  10      283.20      242.33      7.09 o 
   4  -1  10      162.80      155.21      8.43 o 
   5  -1  10      114.92      114.96     11.50 o 
   6  -1  10      207.40      211.67     13.83 o 
   7  -1  10      123.98      122.66     10.66 o 
   8  -1  10       34.11       26.15      8.81 o 
  -8   0  10      195.03      243.84     14.96 o 
  -7   0  10      176.50      168.89     14.56 o 
  -6   0  10      268.15      276.33     12.70 o 
  -5   0  10      517.93      476.23     12.20 o 
  -4   0  10      469.20      446.66     20.20 o 
  -3   0  10     1299.85     1238.33     39.44 o 
  -2   0  10     2857.56     2887.82     37.62 o 
  -1   0  10     2528.31     2397.50     29.38 o 
   0   0  10     3281.62     3430.41     35.29 o 
   1   0  10     2506.13     2392.17     26.04 o 
   2   0  10     1143.13     1061.46     13.91 o 
   3   0  10     2077.81     2002.18     24.98 o 
   4   0  10     1012.98      994.13     17.70 o 
   5   0  10      838.12      853.63     26.90 o 
   6   0  10      985.92      971.81     21.81 o 
   7   0  10      688.70      735.02     22.53 o 
   8   0  10      239.21      219.78     13.87 o 
  -8   1  10      266.40      297.08     15.82 o 
  -7   1  10      494.17      441.90     21.20 o 
  -6   1  10      673.48      664.43     19.63 o 
  -5   1  10      334.66      353.36     13.71 o 
  -4   1  10     1104.72     1054.80     74.48 o 
  -3   1  10     1999.96     1980.73     44.39 o 
  -2   1  10     1762.26     1960.03     26.82 o 
  -1   1  10      305.67      292.49      8.59 o 
   0   1  10      792.24      860.55     14.89 o 
   1   1  10      825.38      835.67     12.08 o 
   2   1  10      896.23      952.06     12.01 o 
   3   1  10     1369.89     1419.90     19.00 o 
   4   1  10     1837.57     1875.14     32.19 o 
   5   1  10      692.29      658.83     14.09 o 
   6   1  10      276.20      264.90      9.50 o 
   7   1  10       66.97       69.82      8.71 o 
   8   1  10       36.47       35.93      8.00 o 
   9   1  10        8.42        5.55      7.63 o 
  -8   2  10        1.99       -6.34      6.34 o 
  -7   2  10       33.65       26.36      7.05 o 
  -6   2  10      136.17      120.90      9.26 o 
  -5   2  10       11.12       10.84      4.86 o 
  -4   2  10       24.33       42.85     14.27 o 
  -3   2  10       31.18       55.11      7.40 o 
  -2   2  10       49.24       54.27      2.55 o 
  -1   2  10       25.35       39.06      2.37 o 
   0   2  10      461.29      387.22      6.32 o 
   1   2  10      471.95      481.24      8.74 o 
   2   2  10      321.72      337.78      6.19 o 
   3   2  10      245.52      218.71      6.41 o 
   4   2  10       17.85        8.27      3.15 o 
   5   2  10       60.65       66.80      5.19 o 
   6   2  10      257.55      249.26      9.13 o 
   7   2  10      184.87      220.78     10.30 o 
   8   2  10      115.99      117.26     20.86 o 
   9   2  10      145.45      142.06     15.11 o 
  -8   3  10       90.93       76.08     10.22 o 
  -7   3  10      101.36       95.34     10.92 o 
  -6   3  10      175.53      197.87     11.09 o 
  -5   3  10      399.01      419.58     20.83 o 
  -4   3  10     1586.33     1582.66     38.65 o 
  -3   3  10     2071.11     2125.11     39.49 o 
  -2   3  10     1561.20     1484.60     20.67 o 
  -1   3  10     1844.58     1966.00     23.13 o 
   0   3  10     4413.51     4324.91     40.64 o 
   1   3  10     1851.25     1819.41     22.99 o 
   2   3  10     1996.30     1916.47     21.60 o 
   3   3  10     2052.57     2090.48     25.76 o 
   4   3  10     1571.73     1507.65     22.00 o 
   5   3  10     1300.75     1292.52     24.36 o 
   6   3  10      888.61      843.66     19.45 o 
   7   3  10      195.39      201.81     17.74 o 
   8   3  10      122.42      132.68     10.49 o 
   9   3  10      131.69      167.17     15.61 o 
  -8   4  10       71.27       56.64     10.43 o 
  -7   4  10      404.64      391.61     16.14 o 
  -6   4  10      535.13      546.11     18.81 o 
  -5   4  10      562.80      535.91     34.83 o 
  -4   4  10     1034.34     1032.64     62.49 o 
  -3   4  10      759.47      745.58     22.38 o 
  -2   4  10     1396.94     1254.86     20.46 o 
  -1   4  10     3724.68     3850.85     41.00 o 
   0   4  10     3207.27     3493.24     35.37 o 
   1   4  10      702.60      730.65     10.48 o 
   2   4  10      413.98      405.21      8.52 o 
   3   4  10      846.19      865.98     11.21 o 
   4   4  10      491.17      512.76     11.84 o 
   5   4  10       14.93       21.09      4.13 o 
   6   4  10       20.74       17.99      4.87 o 
   7   4  10       28.59       10.57      5.60 o 
   8   4  10        8.83       10.60      6.07 o 
   9   4  10        3.57       -0.33      9.78 o 
  -8   5  10       12.11       15.23     14.09 o 
  -7   5  10        2.07        5.34      6.76 o 
  -6   5  10        7.32       17.77      6.24 o 
  -5   5  10       25.37       24.80      6.88 o 
  -4   5  10       15.41       28.76      7.87 o 
  -3   5  10        6.58       31.20      5.17 o 
  -2   5  10       98.29      121.93      7.06 o 
  -1   5  10      136.42      120.87      4.53 o 
   0   5  10       45.72       40.41      2.60 o 
   1   5  10      203.21      191.78      5.00 o 
   2   5  10      257.99      230.78      5.28 o 
   3   5  10      182.56      161.80      4.73 o 
   4   5  10     1163.02     1054.25     16.88 o 
   5   5  10      467.37      456.31     12.69 o 
   6   5  10      138.27      165.78     11.14 o 
   7   5  10       93.29      102.28      8.91 o 
   8   5  10      109.94      118.71     10.09 o 
   9   5  10       66.27       70.03     12.34 o 
  -8   6  10      162.16      194.88     24.40 o 
  -7   6  10      308.95      259.61     24.34 o 
  -6   6  10      396.08      416.53     15.56 o 
  -5   6  10      459.99      444.54     12.88 o 
  -4   6  10     1122.36     1104.04     24.49 o 
  -3   6  10     2069.28     2070.91     37.91 o 
  -2   6  10     1947.40     1921.18     35.14 o 
  -1   6  10      987.78      936.87     15.47 o 
   0   6  10      233.04      229.07      5.58 o 
   1   6  10     1100.90     1106.53     14.89 o 
   2   6  10     2695.56     2606.38     29.23 o 
   3   6  10     1830.21     1701.94     35.40 o 
   4   6  10     1667.76     1682.90     25.81 o 
   5   6  10      468.77      462.04     14.49 o 
   6   6  10      236.54      268.54     11.91 o 
   7   6  10      221.24      258.19     12.34 o 
   8   6  10      180.40      190.22     11.74 o 
   9   6  10      183.64      210.17     16.82 o 
  -5   7  10      849.81      844.14     16.52 o 
  -4   7  10      249.06      251.28      8.36 o 
  -3   7  10      681.01      657.20     14.82 o 
  -2   7  10      618.70      613.46     13.86 o 
  -1   7  10      217.26      248.77      5.13 o 
   0   7  10       24.49       35.30      2.80 o 
   1   7  10      174.94      159.68      5.20 o 
   2   7  10     1342.81     1406.40     21.33 o 
   3   7  10      683.21      675.59     12.81 o 
   4   7  10        9.00        6.52      2.40 o 
   5   7  10        0.76       -0.41      5.82 o 
   6   7  10       64.60       78.64      7.73 o 
   7   7  10       93.62      105.19      8.94 o 
   8   7  10        4.74       12.02      6.44 o 
   9   7  10        1.67        6.79      9.09 o 
  -5   8  10       82.84      102.29      7.32 o 
  -4   8  10       32.43       44.85      5.41 o 
  -3   8  10       59.49       62.90      5.64 o 
  -2   8  10       93.18      117.36      6.63 o 
  -1   8  10      367.58      338.24      8.19 o 
   0   8  10       97.45      104.39      4.25 o 
   1   8  10      579.32      555.70     10.22 o 
   2   8  10      555.25      536.56     10.29 o 
   3   8  10      894.64      890.24     14.53 o 
   4   8  10      961.06      910.62     16.76 o 
   5   8  10      267.98      274.77     14.20 o 
   6   8  10      401.63      372.69     19.87 o 
   7   8  10      130.01      129.39     10.02 o 
   8   8  10       71.68       99.55     12.33 o 
   9   8  10      107.47      106.28     14.20 o 
  -6   9  10      315.58      368.35     26.61 o 
  -5   9  10      546.26      604.36     15.86 o 
  -4   9  10      584.96      598.54     17.49 o 
  -3   9  10      241.71      242.75      9.33 o 
  -2   9  10      108.32      131.85     10.89 o 
  -1   9  10     1634.39     1558.53     23.16 o 
   0   9  10     1868.92     1795.08     39.49 o 
   1   9  10     1158.88     1136.09     18.44 o 
   2   9  10     1291.44     1289.56     20.45 o 
   3   9  10     1057.46     1082.00     16.86 o 
   4   9  10      763.24      789.59     14.00 o 
   5   9  10     1116.68     1084.46     31.12 o 
   6   9  10     1214.03     1219.37     34.43 o 
   7   9  10      306.63      312.40     22.06 o 
   8   9  10       11.26       26.02     13.67 o 
   9   9  10       22.99        4.08     12.65 o 
  -6  10  10      141.44      143.35     13.60 o 
  -5  10  10      236.05      256.73     20.73 o 
  -4  10  10      566.03      558.07     17.25 o 
  -3  10  10      337.59      335.57     13.10 o 
  -2  10  10       18.65       23.22      5.04 o 
  -1  10  10      270.84      237.67      7.43 o 
   0  10  10      249.27      257.58      7.93 o 
   1  10  10       71.21       83.02      5.01 o 
   2  10  10       12.08       12.26      3.38 o 
   3  10  10        0.77        3.84      3.15 o 
   4  10  10      147.84      144.82      6.72 o 
   5  10  10       71.22       59.28      9.01 o 
   6  10  10        8.55       17.61      7.24 o 
   7  10  10        0.98        0.30      6.40 o 
   8  10  10        0.99       -5.93     11.51 o 
   9  10  10        0.17       -1.86     11.87 o 
  -6  11  10        7.92       16.68      8.94 o 
  -5  11  10       17.47       28.05      8.71 o 
  -4  11  10       41.73       52.79      6.49 o 
  -3  11  10       96.20      125.97      9.26 o 
  -2  11  10      689.79      676.30     22.13 o 
  -1  11  10      298.25      313.23      8.79 o 
   0  11  10       12.12       28.96      3.78 o 
   1  11  10      613.22      635.39     13.19 o 
   2  11  10      606.69      616.94     13.11 o 
   3  11  10      634.71      626.61     13.48 o 
   4  11  10     1008.95      975.34     18.04 o 
   5  11  10      651.84      666.74     23.61 o 
   6  11  10      191.39      191.37     13.49 o 
   7  11  10       77.77       71.39     16.18 o 
   8  11  10      129.97       85.54     17.62 o 
  -5  12  10      333.96      344.74     19.39 o 
  -4  12  10      551.70      555.09     23.13 o 
  -3  12  10      585.79      571.13     18.14 o 
  -2  12  10     1129.55     1116.98     36.82 o 
  -1  12  10      988.11      928.45     23.09 o 
   0  12  10      138.94      140.24      7.54 o 
   1  12  10      589.43      572.58     16.08 o 
   2  12  10     1012.96      948.07     17.60 o 
   3  12  10      750.86      705.18     14.78 o 
   4  12  10      549.27      566.40     13.36 o 
   5  12  10      186.88      179.49     10.52 o 
   6  12  10      222.40      234.63     17.62 o 
   7  12  10      222.51      216.28     22.90 o 
   8  12  10       82.36       83.44     18.10 o 
  -5  13  10      129.56      113.94     25.03 o 
  -4  13  10      140.96      125.48     10.77 o 
  -3  13  10      137.52      163.27     11.79 o 
  -2  13  10       72.20       60.50      7.85 o 
  -1  13  10       56.53       59.88      7.64 o 
   0  13  10       58.61       75.15      7.80 o 
   1  13  10       67.64       55.38      6.12 o 
   2  13  10       13.58       17.39      5.40 o 
   3  13  10        2.72       19.09      4.91 o 
   4  13  10       41.08       46.71      5.98 o 
   5  13  10        0.04       -2.56      4.85 o 
   6  13  10        9.93       13.25     11.63 o 
   7  13  10        3.47        4.74     11.69 o 
   8  13  10        0.92      -10.01     10.01 o 
  -4  14  10      225.04      237.48     12.00 o 
  -3  14  10       96.93      101.95      8.57 o 
  -2  14  10      131.22      116.09      9.84 o 
  -1  14  10      100.79       86.71      8.65 o 
   0  14  10      185.83      184.40     10.93 o 
   1  14  10      429.40      426.92     15.62 o 
   2  14  10      140.27      130.66      8.06 o 
   3  14  10      282.12      279.51     12.89 o 
   4  14  10      413.93      430.15     15.84 o 
   5  14  10      228.14      236.38     21.06 o 
   6  14  10      245.00      198.83     22.96 o 
   7  14  10      162.37      110.48     19.36 o 
  -4  15  10      431.11      438.46     15.83 o 
  -3  15  10      482.47      518.68     16.79 o 
  -2  15  10      259.98      247.62     13.35 o 
  -1  15  10      286.54      268.56     13.26 o 
   0  15  10      497.34      532.78     18.30 o 
   1  15  10      346.20      324.19     14.15 o 
   2  15  10      346.69      330.80     13.95 o 
   3  15  10      508.59      490.26     17.13 o 
   4  15  10      196.14      238.25     12.64 o 
   5  15  10       98.26      103.09      9.85 o 
   6  15  10      231.16      214.00     23.74 o 
   7  15  10      133.85      115.15     20.80 o 
  -3  16  10       80.23       82.13      8.93 o 
  -2  16  10       99.91       89.81      9.96 o 
  -1  16  10       93.10      100.39     10.11 o 
   0  16  10       79.20       63.53     11.80 o 
   1  16  10        1.18       -0.83      5.63 o 
   2  16  10       36.81       44.91      9.91 o 
   3  16  10       12.63        7.63      7.39 o 
   4  16  10        0.14       -5.47      5.58 o 
   5  16  10        2.78       -8.02      8.02 o 
   6  16  10        6.51        4.74     12.77 o 
  -2  17  10      205.30      237.32     12.65 o 
  -1  17  10      242.55      234.06     17.18 o 
   0  17  10      112.20      108.60     13.16 o 
   1  17  10      162.41      152.34     14.27 o 
   2  17  10      295.33      265.73     39.20 o 
   3  17  10      288.72      302.20     18.13 o 
   4  17  10      173.98      192.71     15.50 o 
   5  17  10      125.03      132.53     14.98 o 
   0  18  10      427.47      466.25     23.37 o 
   1  18  10      273.34      259.04     23.80 o 
   2  18  10      156.89      154.52     30.69 o 
   3  18  10       90.04       83.56     12.32 o 
   4  18  10       55.58       67.68     18.70 o 
  -3 -12  11      256.48      307.75     28.83 o 
  -2 -12  11      228.49      245.59     25.42 o 
  -1 -12  11      205.43      194.32     18.13 o 
   0 -12  11      308.34      325.16     19.58 o 
  -5 -11  11       42.26       40.76     16.06 o 
  -4 -11  11       36.64       36.03     16.66 o 
  -3 -11  11       10.37        0.42     12.29 o 
  -2 -11  11      104.80       76.19     16.54 o 
  -1 -11  11       51.64       42.12      9.95 o 
   0 -11  11        0.65       -1.78      7.85 o 
   1 -11  11        0.82       -7.42      7.42 o 
   2 -11  11       12.26      -11.15     11.15 o 
   3 -11  11       14.03        7.73      9.43 o 
  -5 -10  11      136.26      137.01     15.96 o 
  -4 -10  11      173.53      163.35     22.84 o 
  -3 -10  11       81.96       70.31     17.14 o 
  -2 -10  11      315.11      294.56     25.90 o 
  -1 -10  11      388.78      351.79     18.69 o 
   0 -10  11      117.81      128.16     15.71 o 
   1 -10  11      238.42      247.70     16.12 o 
   2 -10  11      375.73      400.42     20.83 o 
   3 -10  11      271.68      298.87     23.56 o 
   4 -10  11      244.21      272.29     19.42 o 
  -6  -9  11      157.36      167.95     13.32 o 
  -5  -9  11      138.12      133.19     11.74 o 
  -4  -9  11      436.69      430.13     17.01 o 
  -3  -9  11      950.96      940.45     45.02 o 
  -2  -9  11      829.63      832.25     41.06 o 
  -1  -9  11      211.09      212.57     15.04 o 
   0  -9  11      446.98      481.51     21.21 o 
   1  -9  11      447.52      439.95     19.98 o 
   2  -9  11      130.69      122.90     12.84 o 
   3  -9  11      106.52      114.10     13.44 o 
   4  -9  11      225.51      225.48     19.39 o 
   5  -9  11      115.65      127.14     21.58 o 
  -7  -8  11       23.33        9.23     15.71 o 
  -6  -8  11      109.62       93.12     11.21 o 
  -5  -8  11      144.38      155.15     11.94 o 
  -4  -8  11        0.57       -1.27      5.69 o 
  -3  -8  11        7.35        7.75      5.53 o 
  -2  -8  11       39.14       27.24      8.06 o 
  -1  -8  11       70.73       95.26     15.02 o 
   0  -8  11        4.74       13.63     13.04 o 
   1  -8  11      218.55      211.02     11.82 o 
   2  -8  11       46.43       39.59      9.30 o 
   3  -8  11        2.94       -5.00      7.29 o 
   4  -8  11       56.94       42.25     13.73 o 
   5  -8  11       41.25       31.11     10.62 o 
  -7  -7  11       27.96       30.25      9.08 o 
  -6  -7  11       50.66       43.13      8.55 o 
  -5  -7  11      139.83      156.39     11.80 o 
  -4  -7  11      165.07      184.04     12.10 o 
  -3  -7  11      168.98      202.37     14.44 o 
  -2  -7  11     1082.20     1099.23     23.02 o 
  -1  -7  11     1573.32     1506.14     40.41 o 
   0  -7  11     1023.89     1058.88     31.40 o 
   1  -7  11      222.93      225.31     11.46 o 
   2  -7  11      152.84      131.57     23.74 o 
   3  -7  11      212.17      221.13     20.74 o 
   4  -7  11      458.40      477.97     22.56 o 
   5  -7  11      339.92      373.09     21.19 o 
   6  -7  11      305.00      298.61     20.46 o 
  -7  -6  11      170.17      163.32     13.27 o 
  -6  -6  11      140.56      137.25     11.73 o 
  -5  -6  11      378.10      401.09     16.41 o 
  -4  -6  11      530.68      557.36     18.53 o 
  -3  -6  11      871.30      820.65     26.22 o 
  -2  -6  11      351.88      378.59     10.79 o 
  -1  -6  11      282.20      284.38     10.45 o 
   0  -6  11     1088.84      998.85     29.80 o 
   1  -6  11      761.39      790.83     20.73 o 
   2  -6  11      291.05      335.83     21.01 o 
   3  -6  11      317.55      340.45     32.49 o 
   4  -6  11      273.87      249.88     20.11 o 
   5  -6  11      164.36      155.92     23.11 o 
   6  -6  11       55.73       44.15     14.51 o 
  -7  -5  11       15.51       25.62      8.30 o 
  -6  -5  11       25.43       17.58      7.16 o 
  -5  -5  11       22.70       16.76      6.40 o 
  -4  -5  11       29.72       38.70      6.94 o 
  -3  -5  11        1.11        4.69      6.25 o 
  -2  -5  11       57.30       62.44      7.42 o 
  -1  -5  11       25.09       30.44      4.60 o 
   0  -5  11       22.45       33.82      6.73 o 
   1  -5  11        0.46       -2.13      4.38 o 
   2  -5  11        1.45        4.13      4.53 o 
   3  -5  11       16.75       13.37      7.13 o 
   4  -5  11       89.12       92.14     17.71 o 
   5  -5  11        7.29       -2.14      7.37 o 
   6  -5  11       90.64      108.74     14.36 o 
   7  -5  11      128.84       80.79     13.69 o 
  -8  -4  11       67.24       71.97     12.67 o 
  -7  -4  11       63.00       81.24     10.23 o 
  -6  -4  11      102.79      104.77     10.00 o 
  -5  -4  11      385.83      421.45     16.29 o 
  -4  -4  11      488.60      496.99     27.45 o 
  -3  -4  11      850.39      823.18     18.25 o 
  -2  -4  11     1273.30     1153.84     22.58 o 
  -1  -4  11     1432.72     1402.08     35.11 o 
   0  -4  11     1336.00     1302.52     21.58 o 
   1  -4  11     1336.90     1332.85     22.22 o 
   2  -4  11      898.93      905.73     22.62 o 
   3  -4  11     1342.31     1328.51     36.73 o 
   4  -4  11     1072.32     1017.37     31.72 o 
   5  -4  11      117.04      110.95     12.40 o 
   6  -4  11      110.13      133.37     14.12 o 
   7  -4  11      265.42      248.45     27.81 o 
  -8  -3  11      163.93      142.55     16.30 o 
  -7  -3  11      199.64      193.80     12.99 o 
  -6  -3  11      320.43      312.31     17.38 o 
  -5  -3  11      139.09      126.74     10.94 o 
  -4  -3  11       47.23       35.98      6.62 o 
  -3  -3  11     1669.28     1718.68     42.09 o 
  -2  -3  11     1368.42     1331.35     24.51 o 
  -1  -3  11     1158.88     1168.53     21.89 o 
   0  -3  11     1105.22     1097.87     22.72 o 
   1  -3  11      897.82      891.76     16.05 o 
   2  -3  11      482.02      488.84     14.63 o 
   3  -3  11      789.75      765.39     25.24 o 
   4  -3  11      246.11      255.41     15.40 o 
   5  -3  11       23.25       20.69      7.89 o 
   6  -3  11        1.27        1.41      6.63 o 
   7  -3  11        8.31        6.58      8.75 o 
  -8  -2  11        9.62       19.10      9.80 o 
  -7  -2  11        4.53        5.96      6.29 o 
  -6  -2  11       13.44       19.30      6.70 o 
  -5  -2  11       27.68       29.82      6.49 o 
  -4  -2  11       58.02       76.29      6.24 o 
  -3  -2  11       47.36       54.19      8.63 o 
  -2  -2  11       94.52       99.32      6.81 o 
  -1  -2  11      459.99      458.49     10.35 o 
   0  -2  11       83.49       71.99      4.20 o 
   1  -2  11      280.51      243.94      6.88 o 
   2  -2  11       56.60       66.04      4.21 o 
   3  -2  11      330.44      293.96     14.92 o 
   4  -2  11      541.51      588.92     29.55 o 
   5  -2  11      135.72      144.76     10.23 o 
   6  -2  11      332.08      347.65     28.23 o 
   7  -2  11      156.82      144.34     14.45 o 
   8  -2  11       21.92        9.64      9.69 o 
  -8  -1  11      143.54      140.53     17.29 o 
  -7  -1  11      270.89      257.40     19.37 o 
  -6  -1  11      425.95      425.32     16.45 o 
  -5  -1  11      410.96      416.14     15.22 o 
  -4  -1  11      645.66      644.45     17.28 o 
  -3  -1  11     1296.70     1220.15     38.88 o 
  -2  -1  11      542.94      598.00     15.56 o 
  -1  -1  11     2032.50     1946.59     27.06 o 
   0  -1  11     2595.38     2486.65     40.38 o 
   1  -1  11     1830.57     1747.90     23.51 o 
   2  -1  11      776.36      690.69     17.00 o 
   3  -1  11     1759.98     1666.95     28.83 o 
   4  -1  11     1040.54     1132.63     27.12 o 
   5  -1  11      477.11      482.26     24.35 o 
   6  -1  11      495.98      479.32     21.38 o 
   7  -1  11      323.20      345.89     19.56 o 
   8  -1  11      116.48      118.26     14.56 o 
  -8   0  11      215.10      224.92     14.58 o 
  -7   0  11      179.66      140.79     13.92 o 
  -6   0  11      398.25      395.60     17.50 o 
  -5   0  11      508.65      514.33     20.60 o 
  -4   0  11     1336.54     1365.84     28.20 o 
  -3   0  11     1724.18     1724.33     33.17 o 
  -2   0  11        5.83       13.16      4.86 o 
  -1   0  11       27.63       46.22      3.32 o 
   0   0  11      783.92      820.32     13.19 o 
   1   0  11      626.39      659.67     11.81 o 
   2   0  11      467.83      460.77      9.57 o 
   3   0  11      245.76      204.59      7.46 o 
   4   0  11      161.03      169.62     11.18 o 
   5   0  11      216.26      239.29     11.94 o 
   6   0  11       74.24       54.87      9.67 o 
   7   0  11       22.76       17.44      8.30 o 
   8   0  11        5.40        4.97      8.26 o 
  -8   1  11        1.90       -0.93      7.23 o 
  -7   1  11        4.36        5.38      7.61 o 
  -6   1  11       25.02       21.53      6.49 o 
  -5   1  11       15.15        7.51      3.32 o 
  -4   1  11        3.33        6.85      3.41 o 
  -3   1  11      183.98      206.33      8.38 o 
  -2   1  11      602.56      620.74     13.05 o 
  -1   1  11      656.30      685.54     12.83 o 
   0   1  11      129.70      138.43      4.93 o 
   1   1  11      691.55      584.03     11.26 o 
   2   1  11      254.85      219.43      6.37 o 
   3   1  11      771.11      798.03     14.01 o 
   4   1  11      348.97      319.80     14.94 o 
   5   1  11      210.04      167.58      9.68 o 
   6   1  11      384.79      374.92     26.58 o 
   7   1  11      359.96      384.28     23.47 o 
   8   1  11      141.66      146.77     25.90 o 
  -8   2  11      122.73      129.52     12.11 o 
  -7   2  11      289.15      291.51     18.41 o 
  -6   2  11      594.51      609.96     19.12 o 
  -5   2  11      522.85      528.68     16.77 o 
  -4   2  11      726.46      745.90     23.79 o 
  -3   2  11     1000.28     1040.06     21.62 o 
  -2   2  11     1430.66     1356.95     26.61 o 
  -1   2  11     1579.41     1562.73     20.80 o 
   0   2  11     2064.60     2006.64     25.55 o 
   1   2  11     1878.35     1894.95     24.53 o 
   2   2  11     2425.42     2334.56     32.51 o 
   3   2  11     2980.67     3032.97     34.59 o 
   4   2  11     1786.57     1757.21     30.28 o 
   5   2  11     1251.19     1247.27     27.59 o 
   6   2  11      905.31      916.67     23.45 o 
   7   2  11      293.56      305.37     26.38 o 
   8   2  11       88.50      124.10     21.31 o 
   9   2  11       65.08       67.74     18.70 o 
  -8   3  11      109.10       98.28     16.90 o 
  -7   3  11      143.82      139.79     11.45 o 
  -6   3  11      697.79      667.88     21.46 o 
  -5   3  11      437.92      378.04     16.95 o 
  -4   3  11      332.86      351.48     15.79 o 
  -3   3  11      363.49      386.14     12.48 o 
  -2   3  11      480.10      409.54     10.29 o 
  -1   3  11      495.77      495.26     14.09 o 
   0   3  11      521.18      581.17     10.39 o 
   1   3  11      266.31      293.59      7.01 o 
   2   3  11     1018.49      979.84     15.00 o 
   3   3  11      507.17      514.21     10.72 o 
   4   3  11      366.73      368.46     12.72 o 
   5   3  11      128.63      121.42     12.12 o 
   6   3  11       35.00       37.28      6.36 o 
   7   3  11        0.07       -4.93      4.93 o 
   8   3  11        0.14       -2.10     12.11 o 
   9   3  11        3.77       -2.99      8.42 o 
  -8   4  11        4.96        7.36      7.65 o 
  -7   4  11        1.17        8.12      6.39 o 
  -6   4  11       21.08       20.95      6.50 o 
  -5   4  11        9.19       19.78      6.76 o 
  -4   4  11      337.34      289.35     14.70 o 
  -3   4  11      489.03      525.20     18.63 o 
  -2   4  11      491.80      516.57     10.98 o 
  -1   4  11      301.26      267.07      6.79 o 
   0   4  11     1589.20     1520.41     20.33 o 
   1   4  11     1585.98     1567.06     21.03 o 
   2   4  11      374.58      398.57      8.55 o 
   3   4  11      684.20      654.96     11.70 o 
   4   4  11     1025.69      978.36     19.87 o 
   5   4  11      947.43     1008.23     23.89 o 
   6   4  11      461.89      470.62     15.76 o 
   7   4  11       63.39       66.41      7.98 o 
   8   4  11       29.29       31.87      7.45 o 
   9   4  11      112.12       99.18     13.59 o 
  -8   5  11       69.38       76.13     18.94 o 
  -7   5  11      160.25      150.07     11.61 o 
  -6   5  11      546.28      546.42     20.65 o 
  -5   5  11      704.67      686.81     23.95 o 
  -4   5  11     1618.69     1546.23     38.85 o 
  -3   5  11     1900.47     1932.76     36.13 o 
  -2   5  11     1637.02     1576.67     33.91 o 
  -1   5  11     1479.73     1395.67     20.57 o 
   0   5  11     1666.77     1671.17     21.94 o 
   1   5  11     2095.12     2110.54     26.80 o 
   2   5  11     4694.61     4432.35     51.19 o 
   3   5  11     2068.76     1893.41     25.13 o 
   4   5  11      987.62      966.09     17.62 o 
   5   5  11      904.06      998.60     23.68 o 
   6   5  11      429.28      455.19     15.35 o 
   7   5  11      166.22      129.82      9.83 o 
   8   5  11      221.53      223.94     12.91 o 
   9   5  11      129.71      137.08     11.80 o 
  -7   6  11      269.19      269.09     24.82 o 
  -6   6  11      197.72      194.83     11.77 o 
  -5   6  11      256.09      256.81     15.41 o 
  -4   6  11      645.27      653.49     21.40 o 
  -3   6  11      555.26      556.06     16.11 o 
  -2   6  11      267.90      302.12     11.08 o 
  -1   6  11      220.92      234.64      6.23 o 
   0   6  11      274.24      279.62      6.60 o 
   1   6  11      355.88      295.05      7.08 o 
   2   6  11      107.30      115.32      5.81 o 
   3   6  11       80.71       70.83      3.80 o 
   4   6  11       71.19       77.00      5.30 o 
   5   6  11       12.94       14.93      4.80 o 
   6   6  11       36.23       43.86      7.30 o 
   7   6  11       62.63       47.79      7.45 o 
   8   6  11        5.59        7.00      6.28 o 
   9   6  11        1.98        8.68     11.72 o 
  -5   7  11       85.87      103.67      7.42 o 
  -4   7  11       40.44       39.31      6.11 o 
  -3   7  11       51.30       62.47      6.74 o 
  -2   7  11      225.88      217.70      9.64 o 
  -1   7  11      495.78      475.36     13.28 o 
   0   7  11      230.99      243.68      6.98 o 
   1   7  11      653.29      629.44     11.23 o 
   2   7  11     2430.46     2387.64     30.11 o 
   3   7  11      707.89      720.80     12.99 o 
   4   7  11      319.68      333.44     10.34 o 
   5   7  11      178.88      181.79      9.72 o 
   6   7  11      212.03      205.93     13.26 o 
   7   7  11      475.48      508.15     25.91 o 
   8   7  11      313.85      327.77     15.28 o 
   9   7  11       92.16       96.25     18.61 o 
  -5   8  11      793.32      836.25     18.97 o 
  -4   8  11      663.37      644.38     15.80 o 
  -3   8  11      897.63      883.91     18.64 o 
  -2   8  11     1342.37     1288.59     23.41 o 
  -1   8  11      726.14      727.00     13.35 o 
   0   8  11      958.08      964.76     16.39 o 
   1   8  11     1329.50     1322.86     20.69 o 
   2   8  11      878.07      877.31     15.92 o 
   3   8  11     1107.42     1078.73     16.87 o 
   4   8  11     2029.60     2079.71     30.96 o 
   5   8  11      982.54      939.48     48.97 o 
   6   8  11      188.25      158.73     12.31 o 
   7   8  11      281.27      262.35     15.76 o 
   8   8  11      262.18      230.08     19.63 o 
   9   8  11      106.26      122.58     20.32 o 
  -5   9  11      364.60      353.07     12.38 o 
  -4   9  11      140.80      150.37      9.71 o 
  -3   9  11      356.68      360.86     11.48 o 
  -2   9  11     1322.59     1295.20     23.76 o 
  -1   9  11      426.45      426.73      9.85 o 
   0   9  11       46.37       43.80      4.22 o 
   1   9  11        3.35       10.18      3.08 o 
   2   9  11        4.30        7.97      3.12 o 
   3   9  11      241.88      245.71      8.10 o 
   4   9  11       30.61       41.40      4.54 o 
   5   9  11       22.40       18.35      6.93 o 
   6   9  11       42.98       63.80      9.18 o 
   7   9  11       32.44       40.16      9.00 o 
   8   9  11        0.22       -8.21      9.77 o 
  -6  10  11       38.79       38.78     14.33 o 
  -5  10  11       59.00       77.18      9.94 o 
  -4  10  11       55.95       82.63      8.30 o 
  -3  10  11      125.80      155.26     11.63 o 
  -2  10  11       79.14       79.02      5.31 o 
  -1  10  11      109.71      111.88      5.64 o 
   0  10  11      365.81      353.98     10.38 o 
   1  10  11     1005.66      959.80     17.00 o 
   2  10  11     1005.87      989.58     17.59 o 
   3  10  11      829.64      817.70     21.33 o 
   4  10  11      860.34      863.45     16.62 o 
   5  10  11      298.40      295.08     15.85 o 
   6  10  11      379.92      379.67     35.07 o 
   7  10  11      296.39      315.18     17.56 o 
   8  10  11       10.48       18.40     12.17 o 
  -6  11  11      181.55      190.71     15.82 o 
  -5  11  11      324.46      350.68     14.96 o 
  -4  11  11      401.95      427.32     15.94 o 
  -3  11  11      926.92      869.54     22.71 o 
  -2  11  11      390.57      423.41     11.29 o 
  -1  11  11      680.30      655.67     13.49 o 
   0  11  11     2199.11     1969.75     29.11 o 
   1  11  11      954.38      967.20     17.56 o 
   2  11  11      526.60      517.93     14.99 o 
   3  11  11      743.10      714.37     14.86 o 
   4  11  11      415.81      412.39     13.36 o 
   5  11  11      330.17      323.30     31.53 o 
   6  11  11      228.76      218.99     17.92 o 
   7  11  11      153.12      151.06     13.70 o 
   8  11  11       46.76       25.96     12.77 o 
  -5  12  11       91.07       75.52     11.97 o 
  -4  12  11       61.18       58.97      7.06 o 
  -3  12  11       94.61       90.02      8.70 o 
  -2  12  11        2.48        8.88      5.47 o 
  -1  12  11        7.69       23.57      5.72 o 
   0  12  11      358.25      379.21     13.87 o 
   1  12  11      299.53      327.96     11.04 o 
   2  12  11       71.95       69.31      6.49 o 
   3  12  11        0.01        6.53      4.43 o 
   4  12  11       35.26       43.52      5.22 o 
   5  12  11        1.51        0.78      5.11 o 
   6  12  11        7.62        2.73      9.92 o 
   7  12  11        0.63        4.02     12.53 o 
   8  12  11        0.49       -3.84     10.73 o 
  -5  13  11       74.78       82.70     13.03 o 
  -4  13  11      173.70      189.38     10.59 o 
  -3  13  11      174.09      171.31     19.58 o 
  -2  13  11      223.74      205.65     15.00 o 
  -1  13  11      653.60      608.04     18.73 o 
   0  13  11      106.81      136.77     10.80 o 
   1  13  11       33.16       58.14      6.26 o 
   2  13  11      498.04      444.41     13.43 o 
   3  13  11      762.01      724.74     17.60 o 
   4  13  11      343.25      346.13     11.96 o 
   5  13  11       49.81       52.39      7.52 o 
   6  13  11       88.94      104.12     13.22 o 
   7  13  11      169.19      214.96     24.52 o 
   8  13  11       92.65      106.10     20.80 o 
  -4  14  11      214.32      180.84     10.94 o 
  -3  14  11      359.17      321.47     18.47 o 
  -2  14  11      181.41      207.11     12.20 o 
  -1  14  11      434.32      391.58     19.19 o 
   0  14  11      713.18      709.14     20.62 o 
   1  14  11      319.89      322.09     13.78 o 
   2  14  11      347.64      308.38     14.37 o 
   3  14  11      293.41      315.13     11.90 o 
   4  14  11      258.56      244.89     12.54 o 
   5  14  11      190.09      180.26     11.45 o 
   6  14  11       57.01       55.27     14.69 o 
   7  14  11       33.23       44.72     15.94 o 
  -3  15  11       50.70       50.49      7.54 o 
  -2  15  11       46.98       30.33      8.43 o 
  -1  15  11       51.92       55.22      8.23 o 
   0  15  11       45.70       51.22      7.90 o 
   1  15  11        1.36        2.39      5.57 o 
   2  15  11        0.78        8.05      4.66 o 
   3  15  11        1.50        3.10      5.48 o 
   4  15  11        0.48       -5.15      5.15 o 
   5  15  11        5.31        5.85      6.15 o 
   6  15  11       38.00       59.70     16.18 o 
   7  15  11       20.57       42.32     15.59 o 
  -3  16  11      133.19      149.84     14.98 o 
  -2  16  11       34.56       32.22      8.07 o 
  -1  16  11       90.40       94.28     10.03 o 
   0  16  11      226.89      254.67     13.93 o 
   1  16  11      280.45      280.04     13.95 o 
   2  16  11      174.45      167.68     12.70 o 
   3  16  11      150.20      153.63     12.06 o 
   4  16  11      196.15      196.46     12.36 o 
   5  16  11      132.61      140.40     11.32 o 
   6  16  11      130.60      118.21     19.96 o 
  -1  17  11      310.85      312.53     15.99 o 
   0  17  11      221.83      195.39     17.08 o 
   1  17  11       93.42       73.25     11.15 o 
   2  17  11      104.36       93.17     12.54 o 
   3  17  11       90.21       98.14     12.78 o 
   4  17  11       53.13       62.75      9.08 o 
   5  17  11       46.21       39.12     11.33 o 
   0  18  11        1.90        2.58      8.11 o 
   1  18  11        3.68       -7.44      7.44 o 
   2  18  11        2.47        0.89      7.86 o 
   3  18  11       23.02       18.39     17.29 o 
  -1 -12  12       12.88       11.70      9.40 o 
   0 -12  12        3.81      -10.25     12.29 o 
  -4 -11  12      114.82      136.91     22.36 o 
  -3 -11  12      242.46      189.66     24.10 o 
  -2 -11  12      150.71      149.44     20.86 o 
  -1 -11  12      141.28      128.98     14.23 o 
   0 -11  12      231.75      206.42     16.48 o 
   1 -11  12      416.26      450.41     33.09 o 
   2 -11  12      339.34      314.28     28.23 o 
  -5 -10  12      215.82      216.85     18.00 o 
  -4 -10  12      258.99      245.17     26.55 o 
  -3 -10  12      135.42      142.67     21.52 o 
  -2 -10  12      324.81      269.98     25.54 o 
  -1 -10  12      496.86      503.80     26.61 o 
   0 -10  12      193.31      197.81     18.46 o 
   1 -10  12      132.48      132.09     13.34 o 
   2 -10  12      219.85      250.20     25.12 o 
   3 -10  12       88.78       88.52     13.44 o 
  -5  -9  12        0.81       -6.59      6.59 o 
  -4  -9  12        8.67        2.59      8.68 o 
  -3  -9  12       15.39       24.34     13.25 o 
  -2  -9  12        4.15       -7.01      9.05 o 
  -1  -9  12       45.87       40.71      9.85 o 
   0  -9  12       16.93       10.28      7.36 o 
   1  -9  12       13.42       -0.19     10.73 o 
   2  -9  12       26.64       24.96     19.33 o 
   3  -9  12       62.42       48.87     24.52 o 
   4  -9  12       71.10       79.48     13.37 o 
  -6  -8  12      126.87      147.99     16.41 o 
  -5  -8  12      101.73      104.81     11.16 o 
  -4  -8  12      370.81      368.13     23.82 o 
  -3  -8  12      606.67      612.81     24.55 o 
  -2  -8  12      655.45      642.95     35.91 o 
  -1  -8  12      407.38      364.78     28.98 o 
   0  -8  12      371.46      362.92     21.13 o 
   1  -8  12      426.16      410.46     19.93 o 
   2  -8  12      396.29      404.13     20.17 o 
   3  -8  12      343.08      330.13     19.37 o 
   4  -8  12      520.31      564.47     31.44 o 
   5  -8  12      311.90      326.75     21.44 o 
  -6  -7  12      291.84      314.56     16.53 o 
  -5  -7  12      554.47      583.88     20.48 o 
  -4  -7  12      378.43      382.53     15.84 o 
  -3  -7  12      253.23      251.27     12.62 o 
  -2  -7  12      362.22      375.37     24.46 o 
  -1  -7  12       88.16       88.65     15.11 o 
   0  -7  12      424.93      412.82     18.97 o 
   1  -7  12      446.09      434.09     22.85 o 
   2  -7  12       98.38      119.18     12.16 o 
   3  -7  12      156.19      155.00     14.16 o 
   4  -7  12      240.31      241.53     17.53 o 
   5  -7  12       69.25       49.33     11.58 o 
  -7  -6  12       12.69       13.77      8.02 o 
  -6  -6  12       35.46       32.91      8.28 o 
  -5  -6  12        4.89       -3.57      5.84 o 
  -4  -6  12       24.24       33.99      7.57 o 
  -3  -6  12        1.04        5.63      5.47 o 
  -2  -6  12       79.78       83.99      7.09 o 
  -1  -6  12      220.84      181.92     10.78 o 
   0  -6  12      105.10       94.72     10.73 o 
   1  -6  12       29.57       15.28      5.95 o 
   2  -6  12       50.42       42.85      9.41 o 
   3  -6  12       52.53       66.50     14.15 o 
   4  -6  12      217.41      208.01     15.71 o 
   5  -6  12      118.51      127.44     14.72 o 
   6  -6  12       52.74       62.24     12.83 o 
  -7  -5  12      112.81      143.70     20.60 o 
  -6  -5  12      157.73      152.42     15.69 o 
  -5  -5  12      404.70      424.49     32.70 o 
  -4  -5  12      516.20      533.10     18.06 o 
  -3  -5  12      478.10      467.01     23.90 o 
  -2  -5  12      816.04      744.60     17.82 o 
  -1  -5  12      517.08      516.56     14.10 o 
   0  -5  12     1191.92     1163.50     27.18 o 
   1  -5  12      960.80      955.72     26.32 o 
   2  -5  12      667.94      667.03     46.19 o 
   3  -5  12      821.68      802.00     27.95 o 
   4  -5  12      799.52      791.59     28.80 o 
   5  -5  12      558.97      571.74     25.01 o 
   6  -5  12      450.76      448.31     23.62 o 
  -7  -4  12      203.79      220.50     14.38 o 
  -6  -4  12      231.59      230.68     18.97 o 
  -5  -4  12      453.22      414.31     16.51 o 
  -4  -4  12      329.98      300.79     13.49 o 
  -3  -4  12      503.68      494.82     16.24 o 
  -2  -4  12      363.16      328.67     11.27 o 
  -1  -4  12      337.21      349.87     17.45 o 
   0  -4  12      723.02      715.90     16.36 o 
   1  -4  12      545.16      553.43     14.57 o 
   2  -4  12      205.95      194.99     15.65 o 
   3  -4  12      438.85      425.13     19.30 o 
   4  -4  12      217.67      228.10     15.70 o 
   5  -4  12       90.94       79.90     11.59 o 
   6  -4  12       17.34       31.84     10.09 o 
   7  -4  12        1.92        8.61      9.05 o 
  -7  -3  12        6.17        7.91      7.15 o 
  -6  -3  12        2.13        3.17      6.25 o 
  -5  -3  12       22.06       35.65     12.25 o 
  -4  -3  12       39.51       51.81      7.29 o 
  -3  -3  12        4.88        8.44     15.62 o 
  -2  -3  12       42.29       52.57      5.67 o 
  -1  -3  12      151.06      151.81      7.54 o 
   0  -3  12      195.76      186.21      8.10 o 
   1  -3  12      115.99      125.31      5.65 o 
   2  -3  12      159.79      185.88      9.59 o 
   3  -3  12      342.36      334.68     20.23 o 
   4  -3  12      737.53      696.49     25.58 o 
   5  -3  12      107.91      112.80     12.52 o 
   6  -3  12       50.38       56.16     10.90 o 
   7  -3  12      126.84      105.67     26.29 o 
  -8  -2  12      156.55      148.13     16.59 o 
  -7  -2  12      174.64      171.19     12.68 o 
  -6  -2  12      167.04      181.78     12.16 o 
  -5  -2  12      502.54      512.70     25.42 o 
  -4  -2  12      526.37      538.86     17.28 o 
  -3  -2  12     2053.64     1845.01     36.71 o 
  -2  -2  12     1738.01     1750.80     37.51 o 
  -1  -2  12     1145.29     1117.19     21.45 o 
   0  -2  12     1507.31     1383.61     21.93 o 
   1  -2  12      873.80      806.95     14.01 o 
   2  -2  12      489.68      510.08     11.73 o 
   3  -2  12     1111.91     1063.32     31.22 o 
   4  -2  12      909.06      923.72     29.50 o 
   5  -2  12      306.87      350.94     18.79 o 
   6  -2  12      154.86      142.81     16.81 o 
   7  -2  12      260.98      229.42     17.63 o 
  -8  -1  12       72.25       73.10     28.98 o 
  -7  -1  12      115.48      142.28     12.71 o 
  -6  -1  12      288.38      285.32     22.46 o 
  -5  -1  12      487.87      520.72     18.57 o 
  -4  -1  12      234.05      217.03     13.90 o 
  -3  -1  12     1649.98     1646.72     33.32 o 
  -2  -1  12     1456.50     1533.30     31.01 o 
  -1  -1  12      295.67      262.62      7.84 o 
   0  -1  12      478.19      462.58     12.62 o 
   1  -1  12      346.02      349.92      8.38 o 
   2  -1  12      152.94      135.11      6.10 o 
   3  -1  12      195.51      202.12      9.77 o 
   4  -1  12        3.40        2.80      6.17 o 
   5  -1  12       25.95       16.01      8.03 o 
   6  -1  12       16.40       18.08      8.28 o 
   7  -1  12       13.93        7.59      8.57 o 
   8  -1  12       14.46       11.73      9.85 o 
  -8   0  12        1.40        7.47      9.72 o 
  -7   0  12        9.96       14.73      7.06 o 
  -6   0  12       25.43       20.59      6.91 o 
  -5   0  12       57.26       70.79      8.31 o 
  -4   0  12       12.98       24.41      4.56 o 
  -3   0  12      163.94      192.58      9.09 o 
  -2   0  12       63.82       65.31      5.92 o 
  -1   0  12      129.92      125.43      6.12 o 
   0   0  12       94.25      121.59      5.12 o 
   1   0  12      359.81      349.67      8.38 o 
   2   0  12      187.86      175.27      6.09 o 
   3   0  12       98.20       88.79      9.44 o 
   4   0  12      228.41      232.86     10.80 o 
   5   0  12      268.96      250.42     19.84 o 
   6   0  12      480.72      487.12     37.19 o 
   7   0  12      319.42      314.43     19.20 o 
   8   0  12       51.79       56.31     14.57 o 
  -8   1  12      126.03      147.48     13.14 o 
  -7   1  12      160.55      187.42     25.12 o 
  -6   1  12      358.17      348.17     17.03 o 
  -5   1  12      615.18      670.53     19.97 o 
  -4   1  12      578.41      566.43     15.44 o 
  -3   1  12     1996.00     1978.77     37.17 o 
  -2   1  12      908.04      865.57     19.88 o 
  -1   1  12      425.43      426.07     11.09 o 
   0   1  12     1204.81     1123.54     16.81 o 
   1   1  12     1793.05     1801.70     24.16 o 
   2   1  12     1936.11     1884.52     25.30 o 
   3   1  12     1150.50     1171.06     20.18 o 
   4   1  12      175.51      187.06      9.80 o 
   5   1  12      476.04      459.87     15.49 o 
   6   1  12      574.16      590.78     23.97 o 
   7   1  12      330.60      370.22     20.21 o 
   8   1  12      126.37      133.36     15.13 o 
  -8   2  12       62.21       60.99     10.26 o 
  -7   2  12      136.13      133.69     14.16 o 
  -6   2  12      272.45      272.74     17.43 o 
  -5   2  12      273.55      264.99     25.24 o 
  -4   2  12      276.53      253.90      9.15 o 
  -3   2  12      250.97      303.32     13.34 o 
  -2   2  12      323.83      307.67      8.88 o 
  -1   2  12      243.83      258.24     10.21 o 
   0   2  12      439.11      449.70     12.43 o 
   1   2  12      259.05      267.25      7.14 o 
   2   2  12      519.53      520.37     10.38 o 
   3   2  12      209.11      209.51     11.79 o 
   4   2  12       17.00       12.38      4.93 o 
   5   2  12       13.24       12.97      4.83 o 
   6   2  12        3.12       -2.48      5.18 o 
   7   2  12       15.74       19.99      8.54 o 
   8   2  12        0.91        2.79      8.35 o 
  -8   3  12        0.42        6.95     14.27 o 
  -7   3  12        0.09       -1.17      6.55 o 
  -6   3  12       11.53       28.10      7.11 o 
  -5   3  12       31.69       58.20      9.45 o 
  -4   3  12       93.24       83.46      9.55 o 
  -3   3  12      518.00      484.58     12.85 o 
  -2   3  12      536.03      561.48     14.89 o 
  -1   3  12       82.53       84.32      4.82 o 
   0   3  12       36.13       47.33      3.51 o 
   1   3  12     1170.68     1188.87     17.54 o 
   2   3  12      893.75      880.39     14.36 o 
   3   3  12     1094.77     1107.57     17.20 o 
   4   3  12     1558.06     1583.02     32.24 o 
   5   3  12      610.50      632.86     18.92 o 
   6   3  12       65.70       64.30      7.75 o 
   7   3  12       88.32      117.85      9.82 o 
   8   3  12      130.48      131.91     27.66 o 
  -7   4  12      194.13      213.29     13.40 o 
  -6   4  12      465.80      476.97     17.58 o 
  -5   4  12      357.02      382.47     18.15 o 
  -4   4  12      302.51      293.11     15.20 o 
  -3   4  12      689.93      657.58     21.52 o 
  -2   4  12     1201.42     1192.28     20.96 o 
  -1   4  12     1317.45     1185.76     20.97 o 
   0   4  12     2391.17     2196.13     27.93 o 
   1   4  12     2256.62     2160.23     27.73 o 
   2   4  12     1697.66     1616.19     22.28 o 
   3   4  12     1388.65     1399.12     20.32 o 
   4   4  12      865.23      848.65     18.53 o 
   5   4  12      297.81      319.74     12.84 o 
   6   4  12      174.29      206.25     11.26 o 
   7   4  12      101.39       92.32      9.24 o 
   8   4  12       55.32       58.23      8.83 o 
  -7   5  12       48.18       41.11      8.59 o 
  -6   5  12      177.12      154.89      9.63 o 
  -5   5  12      320.24      339.50     17.19 o 
  -4   5  12       44.41       59.97      8.69 o 
  -3   5  12        1.47        8.32      4.52 o 
  -2   5  12        3.20        9.95      2.71 o 
  -1   5  12      123.28      133.60      8.23 o 
   0   5  12      660.58      687.08     20.66 o 
   1   5  12      506.45      476.40     13.54 o 
   2   5  12      195.30      229.68      8.67 o 
   3   5  12       15.70       19.18      3.44 o 
   4   5  12       16.14       11.38      4.95 o 
   5   5  12        0.09       -4.17      4.68 o 
   6   5  12        5.20        5.24      4.95 o 
   7   5  12        8.58        5.81      5.59 o 
   8   5  12        0.29       -5.63      5.63 o 
  -7   6  12       27.97       34.51      8.54 o 
  -6   6  12       90.28      111.12      8.70 o 
  -5   6  12       46.55       61.38      9.73 o 
  -4   6  12      252.99      250.77     22.44 o 
  -3   6  12      887.21      885.05     21.62 o 
  -2   6  12      632.05      656.68     17.56 o 
  -1   6  12      289.82      273.71      8.30 o 
   0   6  12     1635.15     1596.37     23.65 o 
   1   6  12     1129.74     1103.51     18.05 o 
   2   6  12       61.65       68.33      3.87 o 
   3   6  12      225.51      241.40      6.49 o 
   4   6  12      484.84      474.88     13.09 o 
   5   6  12      386.13      370.01     13.57 o 
   6   6  12      419.86      446.59     15.95 o 
   7   6  12      233.71      255.16     13.15 o 
   8   6  12      134.48      133.80     11.05 o 
  -6   7  12      509.30      487.24     17.25 o 
  -5   7  12      486.40      497.55     21.02 o 
  -4   7  12      470.90      489.54     15.76 o 
  -3   7  12      829.26      840.16     21.11 o 
  -2   7  12      941.64      940.61     22.21 o 
  -1   7  12     1121.54     1140.12     20.69 o 
   0   7  12     1491.76     1519.07     25.89 o 
   1   7  12      706.79      659.63     13.02 o 
   2   7  12     1632.42     1538.76     23.45 o 
   3   7  12     1647.15     1536.76     23.53 o 
   4   7  12      152.68      152.50      7.66 o 
   5   7  12      101.18      105.35     10.53 o 
   6   7  12      358.71      388.25     14.92 o 
   7   7  12      144.00      155.49     10.93 o 
   8   7  12       90.02       99.95     10.22 o 
  -5   8  12       28.65       19.76      5.46 o 
  -4   8  12       64.39       50.95      7.14 o 
  -3   8  12       80.62       86.89      6.93 o 
  -2   8  12      273.57      257.77      9.77 o 
  -1   8  12      191.40      194.47     11.06 o 
   0   8  12        1.13        7.98      3.13 o 
   1   8  12       49.50       50.43      4.29 o 
   2   8  12       40.26       47.12      4.42 o 
   3   8  12       14.77       14.62      3.77 o 
   4   8  12      310.88      303.95     16.09 o 
   5   8  12      132.27      118.65     11.16 o 
   6   8  12       30.58       31.58      7.85 o 
   7   8  12      195.65      177.51     37.49 o 
   8   8  12      116.17      125.19     13.43 o 
  -5   9  12      144.47      187.83      9.81 o 
  -4   9  12      260.65      279.57     10.91 o 
  -3   9  12      143.31      136.84      8.01 o 
  -2   9  12      281.41      306.24     10.57 o 
  -1   9  12      895.23      912.53     16.25 o 
   0   9  12     1276.18     1356.36     21.62 o 
   1   9  12      759.30      692.39     13.84 o 
   2   9  12      885.76      865.82     16.07 o 
   3   9  12      478.22      478.05     13.48 o 
   4   9  12      486.16      494.03     16.50 o 
   5   9  12      717.92      744.04     25.47 o 
   6   9  12      173.32      163.29     13.11 o 
   7   9  12      118.60      124.78     12.64 o 
   8   9  12      274.52      325.02     19.17 o 
  -5  10  12      321.05      348.78     20.81 o 
  -4  10  12      657.56      673.20     19.96 o 
  -3  10  12      380.36      397.65     12.47 o 
  -2  10  12      647.83      656.49     16.62 o 
  -1  10  12      922.19      883.80     16.23 o 
   0  10  12      884.71      852.63     15.97 o 
   1  10  12      782.03      763.93     14.96 o 
   2  10  12      707.70      702.89     14.41 o 
   3  10  12     1105.44     1067.53     25.30 o 
   4  10  12      652.80      673.46     14.54 o 
   5  10  12      188.21      191.18     22.12 o 
   6  10  12       57.74       52.37      9.20 o 
   7  10  12       74.33       45.50      9.33 o 
   8  10  12       90.92       81.70     18.28 o 
  -5  11  12       31.41       25.71      6.14 o 
  -4  11  12       95.18       95.28     11.64 o 
  -3  11  12       73.78       74.54      9.13 o 
  -2  11  12        0.50        4.03      6.39 o 
  -1  11  12      234.91      228.29      9.51 o 
   0  11  12        7.79       28.40      5.25 o 
   1  11  12      275.32      264.50     15.25 o 
   2  11  12       17.30       23.63      4.91 o 
   3  11  12      162.18      173.44      7.63 o 
   4  11  12       58.54       75.59      5.96 o 
   5  11  12        3.88       11.12      6.56 o 
   6  11  12        2.00       -1.64      6.61 o 
   7  11  12        2.39        0.79      6.73 o 
   8  11  12        0.14        9.05     12.23 o 
  -5  12  12       87.92       85.78      9.87 o 
  -4  12  12      141.31      160.22     11.32 o 
  -3  12  12      222.21      224.05     12.32 o 
  -2  12  12      267.04      258.85     12.62 o 
  -1  12  12      283.39      303.70     11.20 o 
   0  12  12      939.02      900.23     19.79 o 
   1  12  12     1459.35     1354.08     25.67 o 
   2  12  12      763.40      743.77     17.51 o 
   3  12  12      306.60      332.30     11.64 o 
   4  12  12      336.72      361.05     12.16 o 
   5  12  12      273.82      245.89     15.45 o 
   6  12  12      157.67      165.39     13.97 o 
   7  12  12      191.22      216.16     16.30 o 
   8  12  12       60.68       52.93     15.94 o 
  -4  13  12      166.21      159.22     10.16 o 
  -3  13  12      201.61      232.26     12.92 o 
  -2  13  12      340.31      337.75     14.48 o 
  -1  13  12      243.96      226.89     12.04 o 
   0  13  12      629.75      645.13     16.40 o 
   1  13  12      548.88      573.53     21.11 o 
   2  13  12      328.62      326.53     11.80 o 
   3  13  12      505.53      493.06     14.46 o 
   4  13  12      164.20      162.52      9.02 o 
   5  13  12      110.83      106.14      9.47 o 
   6  13  12      177.12      170.25     31.59 o 
   7  13  12      112.86      109.52     19.30 o 
  -4  14  12        7.64       -1.59      5.62 o 
  -3  14  12        0.65        0.19      5.72 o 
  -2  14  12       22.32       19.49      6.17 o 
  -1  14  12        0.08       -4.34      5.17 o 
   0  14  12        0.00        3.77      5.46 o 
   1  14  12        1.02       -2.39      4.44 o 
   2  14  12       38.66       40.83      6.04 o 
   3  14  12       14.87       11.14      5.19 o 
   4  14  12        0.78        1.02      4.72 o 
   5  14  12        0.25       -5.98      8.52 o 
   6  14  12        4.66        4.81      8.04 o 
   7  14  12       21.87       29.43     14.81 o 
  -3  15  12       36.54       34.74      8.35 o 
  -2  15  12      133.35      142.49     11.36 o 
  -1  15  12      281.55      276.42     14.24 o 
   0  15  12      422.27      428.60     16.95 o 
   1  15  12      340.02      354.70     15.17 o 
   2  15  12      317.89      339.18     12.65 o 
   3  15  12      315.13      300.21     13.03 o 
   4  15  12      296.69      293.48     14.01 o 
   5  15  12      188.04      183.21     12.20 o 
   6  15  12       65.81       66.78     17.26 o 
  -2  16  12      357.07      389.40     17.41 o 
  -1  16  12      102.73       88.50     10.01 o 
   0  16  12      232.61      229.02     13.37 o 
   1  16  12      221.76      228.54     13.46 o 
   2  16  12      117.80       93.17      9.91 o 
   3  16  12      130.30      122.20     10.34 o 
   4  16  12       87.46       80.46      9.49 o 
   5  16  12       94.49       85.85     10.05 o 
   6  16  12       41.19       16.42     14.09 o 
  -1  17  12       32.06       27.49      8.00 o 
   0  17  12        0.12       -2.41      6.51 o 
   1  17  12       22.01       28.00      7.61 o 
   2  17  12       36.87       14.71      8.65 o 
   3  17  12       32.33       46.22     10.14 o 
   4  17  12       24.59       46.56      8.48 o 
   5  17  12       13.13        8.01      9.83 o 
   1  18  12      103.06       96.81     13.46 o 
   2  18  12       93.77      113.16     13.88 o 
   3  18  12      149.20      177.21     16.02 o 
  -2 -11  13      194.16      194.58     24.04 o 
  -1 -11  13      102.36      103.59     13.88 o 
   0 -11  13       59.19       50.23     11.59 o 
  -4 -10  13        7.22       -6.71     11.63 o 
  -3 -10  13        1.96       -4.56     11.99 o 
  -2 -10  13       11.69        2.82     11.93 o 
  -1 -10  13       26.57       10.40     15.11 o 
   0 -10  13        8.64       -4.23      7.63 o 
   1 -10  13       37.24       45.32     15.53 o 
   2 -10  13       39.06       70.19     17.74 o 
  -5  -9  13      183.32      167.59     16.06 o 
  -4  -9  13      251.41      220.53     25.96 o 
  -3  -9  13      259.38      267.95     26.08 o 
  -2  -9  13      222.32      223.05     23.80 o 
  -1  -9  13      319.84      307.12     18.86 o 
   0  -9  13      319.44      310.84     36.69 o 
   1  -9  13      314.11      305.81     17.94 o 
   2  -9  13      312.72      249.30     25.54 o 
   3  -9  13      240.95      246.92     18.39 o 
  -5  -8  13      111.95      119.22     11.93 o 
  -4  -8  13      253.69      242.38     14.16 o 
  -3  -8  13      233.51      229.88     23.74 o 
  -2  -8  13      282.34      263.03     24.70 o 
  -1  -8  13      114.11      105.05     13.22 o 
   0  -8  13       72.21       88.91     15.83 o 
   1  -8  13       64.71       65.36     15.17 o 
   2  -8  13       93.75       98.30     15.35 o 
   3  -8  13       18.67        3.48      8.86 o 
   4  -8  13        8.06        5.89      9.06 o 
  -6  -7  13        2.72        3.65      7.70 o 
  -5  -7  13        0.06        0.95      7.37 o 
  -4  -7  13        9.74        5.68      6.72 o 
  -3  -7  13       82.44       73.16      8.89 o 
  -2  -7  13       41.44       61.98     14.81 o 
  -1  -7  13       26.15       23.66      9.29 o 
   0  -7  13       18.73       15.32     12.68 o 
   1  -7  13       85.31       68.66     10.27 o 
   2  -7  13      209.80      218.44     15.64 o 
   3  -7  13      195.74      202.71     16.23 o 
   4  -7  13      141.44      140.95     21.82 o 
   5  -7  13      155.71      165.72     16.86 o 
  -6  -6  13      150.66      193.87     13.91 o 
  -5  -6  13      282.88      326.85     16.26 o 
  -4  -6  13      489.11      524.72     18.84 o 
  -3  -6  13      265.02      304.60     13.79 o 
  -2  -6  13      277.75      259.99     11.19 o 
  -1  -6  13      139.45      165.90     18.25 o 
   0  -6  13      476.41      470.82     20.59 o 
   1  -6  13      702.95      675.15     20.03 o 
   2  -6  13      357.77      345.14     18.37 o 
   3  -6  13      352.49      346.77     19.20 o 
   4  -6  13      607.13      612.95     26.11 o 
   5  -6  13      283.83      276.05     19.45 o 
  -7  -5  13       85.21       65.07     13.03 o 
  -6  -5  13      170.80      170.84     13.07 o 
  -5  -5  13      165.50      179.08     12.60 o 
  -4  -5  13      117.33      121.83     10.51 o 
  -3  -5  13      142.74      140.55     14.31 o 
  -2  -5  13      151.74      140.93      9.98 o 
  -1  -5  13       26.20       34.06      7.35 o 
   0  -5  13      182.59      194.08     13.62 o 
   1  -5  13      387.50      386.91     14.53 o 
   2  -5  13      121.54      110.92     11.72 o 
   3  -5  13       35.84       43.18     16.33 o 
   4  -5  13        8.58        5.69      9.32 o 
   5  -5  13        5.18        4.26      7.93 o 
   6  -5  13        8.07       -1.27      8.83 o 
  -7  -4  13        6.66        4.53      7.70 o 
  -6  -4  13        3.67        9.52      7.34 o 
  -5  -4  13       62.01       60.23      8.85 o 
  -4  -4  13      228.77      227.22     20.99 o 
  -3  -4  13        5.17        5.44      6.40 o 
  -2  -4  13       79.36       87.22      8.86 o 
  -1  -4  13      105.74      118.98      7.44 o 
   0  -4  13      194.15      188.69      8.76 o 
   1  -4  13      329.71      338.48     13.21 o 
   2  -4  13      358.94      375.56     18.26 o 
   3  -4  13      353.10      301.09     17.27 o 
   4  -4  13      494.74      499.29     34.11 o 
   5  -4  13      248.49      247.91     17.89 o 
   6  -4  13      162.01      159.23     15.92 o 
  -7  -3  13      143.41      181.71     13.68 o 
  -6  -3  13      249.57      273.11     19.92 o 
  -5  -3  13      388.94      349.76     15.10 o 
  -4  -3  13      475.74      449.65     16.45 o 
  -3  -3  13      646.36      626.29     23.25 o 
  -2  -3  13     1504.17     1432.09     31.17 o 
  -1  -3  13      983.11      915.44     19.72 o 
   0  -3  13      904.42      903.37     19.28 o 
   1  -3  13      876.72      860.86     20.09 o 
   2  -3  13      675.99      669.19     18.66 o 
   3  -3  13      938.53      896.60     29.37 o 
   4  -3  13      794.65      801.31     28.70 o 
   5  -3  13      286.93      320.94     35.07 o 
   6  -3  13      201.42      214.23     26.55 o 
   7  -3  13       63.68       58.02     12.30 o 
  -7  -2  13      108.88      113.28     11.54 o 
  -6  -2  13      167.07      179.50     12.73 o 
  -5  -2  13      156.42      155.75     14.44 o 
  -4  -2  13       19.91       14.34      5.67 o 
  -3  -2  13       67.75       67.86      9.72 o 
  -2  -2  13      325.03      385.95     13.75 o 
  -1  -2  13      810.32      755.83     17.11 o 
   0  -2  13      387.23      376.81     10.08 o 
   1  -2  13       92.15       94.04      5.68 o 
   2  -2  13       15.76       19.04      4.28 o 
   3  -2  13       76.80       78.45     13.13 o 
   4  -2  13        1.39        0.82      6.31 o 
   5  -2  13        8.99        7.44      7.40 o 
   6  -2  13        6.67        3.53     14.21 o 
   7  -2  13        9.74       13.15      8.64 o 
  -7  -1  13       31.22       17.57      7.92 o 
  -6  -1  13        5.63        3.90      6.14 o 
  -5  -1  13       55.52       78.68      8.99 o 
  -4  -1  13      125.26      135.56     12.33 o 
  -3  -1  13      789.23      774.40     28.38 o 
  -2  -1  13     1691.76     1598.15     32.85 o 
  -1  -1  13      280.74      290.98      9.90 o 
   0  -1  13      208.12      204.22      7.44 o 
   1  -1  13      357.03      314.28     15.30 o 
   2  -1  13      187.29      180.58      7.28 o 
   3  -1  13      240.23      253.89     11.38 o 
   4  -1  13      555.77      577.24     23.00 o 
   5  -1  13      266.57      269.84     17.47 o 
   6  -1  13      181.88      198.36     30.66 o 
   7  -1  13      201.40      193.53     19.27 o 
  -7   0  13      183.84      178.20     12.93 o 
  -6   0  13      296.24      302.90     18.34 o 
  -5   0  13      858.89      887.34     24.28 o 
  -4   0  13      503.15      494.56     20.64 o 
  -3   0  13     1154.94     1149.29     32.83 o 
  -2   0  13     1908.72     1851.83     36.20 o 
  -1   0  13      714.80      725.48     15.33 o 
   0   0  13     1549.02     1494.75     23.64 o 
   1   0  13     1953.19     1953.21     31.51 o 
   2   0  13      418.68      438.35      9.96 o 
   3   0  13      750.24      740.25     19.53 o 
   4   0  13      415.98      443.17     15.06 o 
   5   0  13      325.97      342.66     18.50 o 
   6   0  13      401.03      397.11     20.52 o 
   7   0  13      240.92      238.37     18.01 o 
   8   0  13      113.70       94.53     20.56 o 
  -7   1  13       67.78       71.58      9.83 o 
  -6   1  13      129.13      148.28     11.86 o 
  -5   1  13      165.50      150.02     10.84 o 
  -4   1  13      299.67      286.36     29.25 o 
  -3   1  13      292.56      324.95     11.72 o 
  -2   1  13      192.32      171.99      8.59 o 
  -1   1  13       27.19       15.40      4.53 o 
   0   1  13       11.09        5.87      2.91 o 
   1   1  13      279.62      322.60      9.03 o 
   2   1  13      392.42      389.41      9.57 o 
   3   1  13      274.94      240.85     10.34 o 
   4   1  13       11.00       -1.25      4.28 o 
   5   1  13       14.51        7.09      5.09 o 
   6   1  13        1.52       -1.86      7.02 o 
   7   1  13        5.93        3.93      7.93 o 
   8   1  13        0.89       -8.40      8.40 o 
  -7   2  13       28.33       33.51     10.27 o 
  -6   2  13       62.65       81.42      9.56 o 
  -5   2  13      298.25      320.98     17.67 o 
  -4   2  13       70.24       77.14      6.11 o 
  -3   2  13      185.47      171.53      8.39 o 
  -2   2  13      121.92      143.14      7.90 o 
  -1   2  13      105.73      111.77      5.48 o 
   0   2  13      977.65      964.17     16.81 o 
   1   2  13     1107.40     1070.33     18.23 o 
   2   2  13      837.43      837.56     14.42 o 
   3   2  13     1198.16     1264.99     24.33 o 
   4   2  13      255.91      293.95     17.90 o 
   5   2  13      207.43      219.51     11.50 o 
   6   2  13      459.41      476.05     17.08 o 
   7   2  13      322.15      400.16     21.16 o 
   8   2  13      132.59      141.09     17.08 o 
  -7   3  13      154.36      157.94     15.21 o 
  -6   3  13      385.05      427.04     17.02 o 
  -5   3  13      551.89      501.10     50.68 o 
  -4   3  13      477.24      447.92     17.72 o 
  -3   3  13     1017.26     1033.39     22.87 o 
  -2   3  13     1237.03     1184.06     41.64 o 
  -1   3  13      987.56      972.21     16.87 o 
   0   3  13     1347.29     1275.20     20.47 o 
   1   3  13     1275.93     1352.00     21.48 o 
   2   3  13     1756.82     1724.92     23.96 o 
   3   3  13     1627.54     1653.90     23.52 o 
   4   3  13      232.54      232.29     12.75 o 
   5   3  13      317.73      285.93     13.32 o 
   6   3  13      224.28      246.32     12.44 o 
   7   3  13       58.08       66.63      8.69 o 
   8   3  13       85.20       67.50     12.14 o 
  -7   4  13       66.76       51.97      8.97 o 
  -6   4  13      157.22      164.73     11.64 o 
  -5   4  13      245.28      220.92     14.90 o 
  -4   4  13      172.93      174.49     17.71 o 
  -3   4  13        3.89       13.29      3.57 o 
  -2   4  13      107.27      125.65      7.46 o 
  -1   4  13      628.17      603.52     15.71 o 
   0   4  13      294.50      322.36      9.71 o 
   1   4  13        3.38        9.64      3.16 o 
   2   4  13        3.96        6.48      3.35 o 
   3   4  13        9.26       11.20      3.28 o 
   4   4  13       57.16       60.12      6.93 o 
   5   4  13       10.13       11.00      5.12 o 
   6   4  13       14.17       17.73      6.07 o 
   7   4  13        3.24       -4.64      5.39 o 
   8   4  13        5.63       15.66      7.22 o 
  -7   5  13       23.11       22.36      7.95 o 
  -6   5  13       92.17      104.30     11.22 o 
  -5   5  13      109.54      136.75     12.76 o 
  -4   5  13       62.73       60.56      9.28 o 
  -3   5  13      321.42      318.29     16.24 o 
  -2   5  13      858.69      834.98     16.77 o 
  -1   5  13     1207.00     1234.36     23.91 o 
   0   5  13      341.88      341.59      9.03 o 
   1   5  13      578.76      585.52     17.31 o 
   2   5  13     1730.33     1695.99     25.58 o 
   3   5  13      934.59      911.49     16.62 o 
   4   5  13      309.06      295.25     12.05 o 
   5   5  13      267.65      268.00     12.38 o 
   6   5  13       85.16      104.19      9.20 o 
   7   5  13      100.59      109.33      9.95 o 
   8   5  13      123.65      122.19     11.14 o 
  -7   6  13      183.09      212.39     16.62 o 
  -6   6  13      209.77      214.46     11.07 o 
  -5   6  13      357.78      361.79     18.34 o 
  -4   6  13      390.44      406.38     18.59 o 
  -3   6  13      548.74      589.59     29.64 o 
  -2   6  13      709.48      697.63     14.92 o 
  -1   6  13      725.86      687.23     15.04 o 
   0   6  13     2753.35     2707.09     36.88 o 
   1   6  13     3831.45     3794.60     49.18 o 
   2   6  13      667.36      660.54     12.11 o 
   3   6  13       21.12       18.22      3.45 o 
   4   6  13      188.42      206.21     10.33 o 
   5   6  13      790.22      847.07     22.23 o 
   6   6  13      412.49      434.97     16.13 o 
   7   6  13       95.94      103.55      9.82 o 
   8   6  13       37.18       44.08      8.37 o 
  -6   7  13       12.02       14.02      7.07 o 
  -5   7  13       21.99       20.25      8.84 o 
  -4   7  13       29.59       32.35      6.44 o 
  -3   7  13       43.62       41.55      6.50 o 
  -2   7  13      105.40      129.02      9.24 o 
  -1   7  13       87.08      106.18      7.93 o 
   0   7  13        0.24       10.11      3.68 o 
   1   7  13       64.40       70.37      5.54 o 
   2   7  13      154.47      146.37      6.48 o 
   3   7  13      504.32      496.18     11.47 o 
   4   7  13       27.53       20.79      5.32 o 
   5   7  13      103.20      101.98      8.70 o 
   6   7  13       58.52       64.59      8.08 o 
   7   7  13        6.30       20.72      6.95 o 
   8   7  13        3.11        0.04      6.78 o 
  -6   8  13       98.87      111.25     16.66 o 
  -5   8  13      257.42      274.79     20.32 o 
  -4   8  13      178.39      164.90      8.87 o 
  -3   8  13       56.04       68.93      6.55 o 
  -2   8  13      419.00      424.52     10.06 o 
  -1   8  13     1003.08     1019.94     20.81 o 
   0   8  13      855.25      926.61     16.78 o 
   1   8  13      445.53      428.18     15.57 o 
   2   8  13      255.36      253.06      8.97 o 
   3   8  13      654.62      663.45     13.84 o 
   4   8  13      595.64      597.22     16.50 o 
   5   8  13      138.04      115.51     11.23 o 
   6   8  13      245.69      297.13     32.67 o 
   7   8  13      249.98      266.01     19.87 o 
   8   8  13      118.96      143.82     23.92 o 
  -5   9  13      190.64      198.09     11.78 o 
  -4   9  13      418.85      401.06     13.31 o 
  -3   9  13      682.91      680.30     16.92 o 
  -2   9  13      413.05      408.77      9.95 o 
  -1   9  13      389.95      416.01     10.46 o 
   0   9  13      802.61      794.11     15.33 o 
   1   9  13      843.87      796.37     15.46 o 
   2   9  13      457.48      481.38     11.59 o 
   3   9  13      535.47      574.10     15.63 o 
   4   9  13      552.35      544.50     19.75 o 
   5   9  13      112.07      108.83     11.38 o 
   6   9  13       13.41        9.75      6.70 o 
   7   9  13        1.28       -0.27      6.69 o 
   8   9  13       21.11       29.07      9.43 o 
  -5  10  13       48.14       43.79      6.76 o 
  -4  10  13        7.71       10.40      5.82 o 
  -3  10  13        0.35        8.23      4.68 o 
  -2  10  13       27.67       26.88      3.69 o 
  -1  10  13      380.38      320.59     11.19 o 
   0  10  13        0.12        4.43      3.81 o 
   1  10  13      168.30      169.13      8.39 o 
   2  10  13       32.20       33.08      5.25 o 
   3  10  13       84.66       75.18      5.82 o 
   4  10  13       43.22       55.22      7.14 o 
   5  10  13        5.65        9.05      6.33 o 
   6  10  13        8.33        2.93      6.67 o 
   7  10  13       45.76       42.26     10.28 o 
   8  10  13       94.48      104.25     13.11 o 
  -5  11  13       81.30       84.15     10.05 o 
  -4  11  13      220.64      258.80     13.44 o 
  -3  11  13      244.51      259.47     12.75 o 
  -2  11  13      450.99      463.35     13.96 o 
  -1  11  13      213.88      209.51      9.46 o 
   0  11  13       45.18       47.74      6.87 o 
   1  11  13      323.45      322.76     11.53 o 
   2  11  13      669.77      651.75     16.09 o 
   3  11  13      685.99      655.51     19.24 o 
   4  11  13      406.71      418.97     12.87 o 
   5  11  13      209.79      199.99     23.74 o 
   6  11  13      153.23      132.24     13.12 o 
   7  11  13       96.28       91.96     12.04 o 
   8  11  13       97.70      113.05     20.02 o 
  -5  12  13      144.68      137.22     10.10 o 
  -4  12  13      240.62      224.22     13.06 o 
  -3  12  13      262.38      278.08     16.54 o 
  -2  12  13      277.91      286.55     13.47 o 
  -1  12  13      158.67      170.22      9.10 o 
   0  12  13       91.09       74.83      7.00 o 
   1  12  13      381.56      347.71     12.21 o 
   2  12  13      151.14      156.32      8.66 o 
   3  12  13       47.50       45.71      6.12 o 
   4  12  13      102.65      101.43      7.59 o 
   5  12  13       79.26       69.38     10.41 o 
   6  12  13       94.47      105.40     12.25 o 
   7  12  13       56.78       55.52     10.98 o 
  -4  13  13        1.37        6.15      6.37 o 
  -3  13  13        7.55       14.57      6.92 o 
  -2  13  13        0.13       -4.06      5.26 o 
  -1  13  13       16.34       26.70      6.56 o 
   0  13  13      154.49      159.78      9.01 o 
   1  13  13        9.27       17.91      5.33 o 
   2  13  13        4.19        7.94      4.65 o 
   3  13  13       37.56       40.31     10.34 o 
   4  13  13       34.18       39.95      6.23 o 
   5  13  13       42.06       44.02      9.57 o 
   6  13  13       50.01       60.71     11.29 o 
   7  13  13       33.54       31.72     10.04 o 
  -3  14  13      152.06      162.89     12.02 o 
  -2  14  13      223.31      270.32     14.05 o 
  -1  14  13      263.92      250.65     13.41 o 
   0  14  13      624.15      597.01     19.68 o 
   1  14  13      532.07      537.41     15.66 o 
   2  14  13       65.99       59.67      6.68 o 
   3  14  13      101.31      103.25     13.72 o 
   4  14  13      204.48      246.83     11.15 o 
   5  14  13      197.14      198.09     12.34 o 
   6  14  13      187.45      196.64     16.21 o 
   7  14  13      120.76      135.83     22.06 o 
  -3  15  13       74.56       64.77      9.75 o 
  -2  15  13      164.54      155.56     14.88 o 
  -1  15  13      193.36      167.93     12.11 o 
   0  15  13      181.42      169.14     11.88 o 
   1  15  13      156.74      155.57     11.16 o 
   2  15  13       24.75       13.52      5.34 o 
   3  15  13       74.18       72.02      7.74 o 
   4  15  13       79.11       65.88      7.63 o 
   5  15  13       21.77       21.99      7.33 o 
   6  15  13       29.04        4.68      8.18 o 
  -2  16  13        0.46        4.91      7.21 o 
  -1  16  13        0.73        6.69      6.42 o 
   0  16  13       49.30       58.50      8.75 o 
   1  16  13       41.37       49.41      8.79 o 
   2  16  13       57.25       64.76      9.25 o 
   3  16  13       91.46       91.20      8.57 o 
   4  16  13       33.67       34.99      8.04 o 
   5  16  13       20.36       20.13      7.65 o 
   0  17  13      134.38      122.46     11.60 o 
   1  17  13      137.87      130.69     11.61 o 
   2  17  13      159.60      158.51     12.42 o 
   3  17  13      167.98      156.61     14.45 o 
   4  17  13      101.47      108.99     14.75 o 
  -2 -10  14      291.81      311.77     28.65 o 
  -1 -10  14      303.81      287.92     23.77 o 
   0 -10  14      173.44      182.25     18.73 o 
   1 -10  14      220.09      197.15     25.06 o 
  -3  -9  14      134.48      154.71     22.72 o 
  -2  -9  14       83.91       98.55     18.76 o 
  -1  -9  14       34.82       32.40      9.95 o 
   0  -9  14       67.63       75.84     12.06 o 
   1  -9  14       84.66       85.90     19.06 o 
   2  -9  14       37.40        9.05     13.13 o 
  -4  -8  14       46.93       36.96      8.94 o 
  -3  -8  14       69.45       66.24     16.90 o 
  -2  -8  14       34.46       40.70     13.55 o 
  -1  -8  14       87.62       60.96     12.29 o 
   0  -8  14       80.65       72.59     11.51 o 
   1  -8  14       68.88       67.69     15.11 o 
   2  -8  14       50.68       54.31     16.72 o 
   3  -8  14      104.83       97.01     13.77 o 
  -5  -7  14      208.23      244.77     15.42 o 
  -4  -7  14      323.24      327.51     16.35 o 
  -3  -7  14      283.50      278.62     14.26 o 
  -2  -7  14      354.53      350.07     27.69 o 
  -1  -7  14      345.20      331.99     18.90 o 
   0  -7  14      312.89      339.01     22.27 o 
   1  -7  14      344.96      383.41     19.63 o 
   2  -7  14      342.22      382.68     56.92 o 
   3  -7  14      245.54      254.65     17.91 o 
   4  -7  14      119.44      119.59     25.36 o 
  -6  -6  14       93.49      101.92     18.10 o 
  -5  -6  14      145.25      169.40     18.47 o 
  -4  -6  14      215.62      200.74     13.22 o 
  -3  -6  14       53.41       35.38      9.87 o 
  -2  -6  14       59.22       61.99     10.03 o 
  -1  -6  14      102.60      109.02     12.74 o 
   0  -6  14      249.55      236.26     15.85 o 
   1  -6  14      134.70      130.09     17.53 o 
   2  -6  14       17.11       12.93      8.14 o 
   3  -6  14        0.21       -7.12      7.52 o 
   4  -6  14       24.45        7.98      9.00 o 
   5  -6  14       13.00       -0.07      8.93 o 
  -6  -5  14       24.15       12.27      7.90 o 
  -5  -5  14       10.64        7.96      7.03 o 
  -4  -5  14       13.14       22.73      7.22 o 
  -3  -5  14       10.06        7.78      5.72 o 
  -2  -5  14       50.68       50.41     10.01 o 
  -1  -5  14       85.21       84.89      8.67 o 
   0  -5  14      163.72      164.85     13.17 o 
   1  -5  14      375.26      361.04     14.85 o 
   2  -5  14      243.79      264.22     16.59 o 
   3  -5  14      192.64      195.98     18.37 o 
   4  -5  14      203.76      194.96     16.36 o 
   5  -5  14      124.13      105.32     14.24 o 
  -6  -4  14      175.52      182.54     13.75 o 
  -5  -4  14      227.45      219.32     13.62 o 
  -4  -4  14      274.31      303.10     14.77 o 
  -3  -4  14      222.14      239.97     12.66 o 
  -2  -4  14      403.03      392.75     18.43 o 
  -1  -4  14      286.56      265.95     12.36 o 
   0  -4  14      582.08      641.34     17.18 o 
   1  -4  14     1163.80     1104.85     26.56 o 
   2  -4  14      839.26      791.51     47.60 o 
   3  -4  14      327.34      362.90     19.33 o 
   4  -4  14      325.69      316.01     18.51 o 
   5  -4  14      124.84      129.51     14.64 o 
   6  -4  14       94.13      104.87     14.45 o 
  -6  -3  14       47.02       52.51     11.39 o 
  -5  -3  14      100.20       76.89     10.06 o 
  -4  -3  14       39.30       37.94      7.42 o 
  -3  -3  14      199.24      200.24     14.36 o 
  -2  -3  14      170.25      185.31     15.23 o 
  -1  -3  14       37.93       29.42      5.88 o 
   0  -3  14       25.20       34.66      5.21 o 
   1  -3  14        1.90        3.45      4.90 o 
   2  -3  14        6.00        5.46      6.70 o 
   3  -3  14       19.10       11.90      7.51 o 
   4  -3  14        0.30        5.64      7.47 o 
   5  -3  14       11.12       24.78      8.87 o 
   6  -3  14        2.21       -6.87      7.62 o 
  -7  -2  14        2.53        8.86      7.37 o 
  -6  -2  14       12.75       12.49      7.53 o 
  -5  -2  14       48.25       70.31      9.07 o 
  -4  -2  14      221.25      244.48     16.61 o 
  -3  -2  14       44.99       61.99      9.62 o 
  -2  -2  14      183.10      199.60     13.43 o 
  -1  -2  14      339.06      388.22     21.68 o 
   0  -2  14      518.13      494.48     12.06 o 
   1  -2  14      713.70      664.49     14.38 o 
   2  -2  14      579.01      607.18     18.00 o 
   3  -2  14      430.78      391.31     19.24 o 
   4  -2  14      431.46      404.36     20.07 o 
   5  -2  14      133.06      140.76     14.37 o 
   6  -2  14      134.99      143.80     26.79 o 
   7  -2  14       81.02       99.93     21.22 o 
  -7  -1  14      128.59      123.38     20.25 o 
  -6  -1  14      231.32      246.85     14.18 o 
  -5  -1  14      318.20      383.65     16.17 o 
  -4  -1  14      272.33      281.79     16.60 o 
  -3  -1  14      246.52      242.83     15.00 o 
  -2  -1  14      491.88      497.75     20.03 o 
  -1  -1  14      931.16      929.31     20.01 o 
   0  -1  14      846.92      783.29     15.55 o 
   1  -1  14      408.35      406.69     10.75 o 
   2  -1  14      230.86      249.23      9.49 o 
   3  -1  14      492.23      462.56     21.40 o 
   4  -1  14      508.91      520.57     42.98 o 
   5  -1  14      261.17      269.39     21.82 o 
   6  -1  14      215.05      217.41     17.27 o 
   7  -1  14       41.04       28.24     15.11 o 
  -7   0  14       33.87       42.75      9.01 o 
  -6   0  14      129.09      135.45     20.07 o 
  -5   0  14      101.64      109.79     10.18 o 
  -4   0  14        5.45       -4.19      6.04 o 
  -3   0  14       10.27        6.36      6.03 o 
  -2   0  14        0.81       10.69      6.45 o 
  -1   0  14      199.64      218.71     10.48 o 
   0   0  14      215.58      202.23      7.52 o 
   1   0  14       22.95       15.33      3.61 o 
   2   0  14       32.43       32.03      4.55 o 
   3   0  14       16.18        8.89      4.90 o 
   4   0  14       12.87       25.32     12.29 o 
   5   0  14        0.90        0.24     10.61 o 
   6   0  14        0.17       -4.97      7.35 o 
   7   0  14        6.44        7.62      9.35 o 
  -7   1  14       81.81      107.30     11.81 o 
  -6   1  14      130.53      116.27     11.10 o 
  -5   1  14      189.34      200.59     12.35 o 
  -4   1  14       99.07      126.42     16.33 o 
  -3   1  14      133.32      109.41     11.08 o 
  -2   1  14      932.80      957.49     45.53 o 
  -1   1  14      146.17      151.17      7.68 o 
   0   1  14       12.49       16.03      3.99 o 
   1   1  14      767.27      762.84     18.29 o 
   2   1  14      481.37      517.28     12.13 o 
   3   1  14      248.92      261.08     13.05 o 
   4   1  14      592.07      584.96     18.01 o 
   5   1  14      631.47      545.39     22.92 o 
   6   1  14      424.42      411.18     21.00 o 
   7   1  14      150.09      167.58     24.76 o 
  -7   2  14      107.44       97.94     11.10 o 
  -6   2  14      351.84      355.86     28.40 o 
  -5   2  14      654.53      612.70     24.78 o 
  -4   2  14      496.95      461.59     19.88 o 
  -3   2  14      493.08      489.29     20.15 o 
  -2   2  14      967.35      989.17     23.12 o 
  -1   2  14      637.04      626.13     13.24 o 
   0   2  14      112.28      115.37      5.90 o 
   1   2  14      599.55      603.95     13.00 o 
   2   2  14      955.67      912.27     17.00 o 
   3   2  14     1161.32     1139.52     26.24 o 
   4   2  14      105.52      113.32      8.76 o 
   5   2  14        2.84       -1.70      5.18 o 
   6   2  14      135.53      155.89     14.44 o 
   7   2  14      190.40      200.34     16.61 o 
   8   2  14       68.92       85.12     20.62 o 
  -7   3  14       27.13       31.61     10.30 o 
  -6   3  14       14.52        8.87      6.73 o 
  -5   3  14       12.14       25.15      9.02 o 
  -4   3  14       82.08       83.70     12.41 o 
  -3   3  14      568.55      559.33     22.70 o 
  -2   3  14       44.80       47.69      5.53 o 
  -1   3  14        8.84        2.11      3.01 o 
   0   3  14        6.04        6.15      3.58 o 
   1   3  14        9.59       12.56      3.79 o 
   2   3  14        3.12       -0.37      3.17 o 
   3   3  14       89.48       87.93      6.65 o 
   4   3  14      229.51      226.14     12.33 o 
   5   3  14       79.38       96.39      8.97 o 
   6   3  14       41.11       46.08      7.72 o 
   7   3  14       44.82       49.91     11.19 o 
   8   3  14       20.91       30.25     18.85 o 
  -7   4  14       42.57       49.98     12.83 o 
  -6   4  14       58.70       73.99      9.65 o 
  -5   4  14      243.28      232.67     15.79 o 
  -4   4  14      454.46      394.51     27.06 o 
  -3   4  14      674.19      650.31     16.93 o 
  -2   4  14      292.37      324.70     10.02 o 
  -1   4  14        3.30        5.86      3.35 o 
   0   4  14      719.45      666.41     19.16 o 
   1   4  14     2824.61     2671.78     37.08 o 
   2   4  14      803.31      740.87     15.74 o 
   3   4  14      497.17      508.61     11.97 o 
   4   4  14      325.79      342.25     14.73 o 
   5   4  14      310.86      340.58     14.00 o 
   6   4  14      382.09      400.21     15.86 o 
   7   4  14      229.25      253.79     13.96 o 
   8   4  14      154.21      148.33     15.76 o 
  -7   5  14       97.60       84.15     10.71 o 
  -6   5  14      203.04      225.44     13.41 o 
  -5   5  14      281.63      274.34     16.91 o 
  -4   5  14      418.46      371.26     18.17 o 
  -3   5  14      360.92      371.07     11.89 o 
  -2   5  14      756.28      739.29     16.07 o 
  -1   5  14     2104.48     2073.37     33.77 o 
   0   5  14      959.88      892.33     17.79 o 
   1   5  14       31.76       31.66      4.20 o 
   2   5  14       10.93       16.26      4.96 o 
   3   5  14      540.65      571.86     16.44 o 
   4   5  14      233.33      195.36     10.67 o 
   5   5  14      292.19      301.68     13.35 o 
   6   5  14      318.43      356.83     15.14 o 
   7   5  14       58.93       60.19      8.83 o 
   8   5  14       14.33       10.60      7.38 o 
  -6   6  14       13.14       11.84      7.29 o 
  -5   6  14        1.81        1.94      6.70 o 
  -4   6  14      104.71      100.73     11.29 o 
  -3   6  14        1.95        4.02      4.81 o 
  -2   6  14      159.82      154.26      7.22 o 
  -1   6  14       19.03       19.18      4.12 o 
   0   6  14       11.50       17.13      4.10 o 
   1   6  14       17.58       14.01      3.52 o 
   2   6  14       60.77       50.80      4.76 o 
   3   6  14      496.71      478.66     10.46 o 
   4   6  14       52.44       74.30      7.76 o 
   5   6  14        1.23        4.34      5.37 o 
   6   6  14       18.82       22.77     10.29 o 
   7   6  14       62.86       77.69      9.47 o 
   8   6  14       46.98       41.71      8.79 o 
  -6   7  14       99.62      113.09     10.92 o 
  -5   7  14       95.86       80.88     12.44 o 
  -4   7  14      113.95      108.63     11.68 o 
  -3   7  14      440.02      456.18     23.51 o 
  -2   7  14      877.64      889.13     18.36 o 
  -1   7  14     1012.43      950.98     21.35 o 
   0   7  14     1239.19     1185.04     22.52 o 
   1   7  14      799.45      798.05     17.37 o 
   2   7  14      271.31      288.24      8.95 o 
   3   7  14       75.00       86.50      5.61 o 
   4   7  14      298.04      305.86     32.04 o 
   5   7  14      836.71      871.36     37.70 o 
   6   7  14      506.52      504.33     17.82 o 
   7   7  14      222.66      288.91     14.64 o 
   8   7  14      128.58      145.47     12.23 o 
  -6   8  14      138.91      145.56     11.44 o 
  -5   8  14      320.15      313.11     23.71 o 
  -4   8  14      268.21      265.46     17.44 o 
  -3   8  14      153.56      166.62     10.45 o 
  -2   8  14      842.77      815.11     17.36 o 
  -1   8  14     1101.48     1075.91     19.00 o 
   0   8  14      522.00      529.18     16.47 o 
   1   8  14      520.06      484.34     11.77 o 
   2   8  14      640.85      632.87     13.67 o 
   3   8  14      119.09      107.44      6.23 o 
   4   8  14       25.30       18.76      5.50 o 
   5   8  14       64.80       73.00     10.19 o 
   6   8  14       84.15       90.54     11.36 o 
   7   8  14       62.69       60.47     10.68 o 
   8   8  14       42.22       33.80      9.96 o 
  -6   9  14        0.23        9.47     11.33 o 
  -5   9  14        0.11        6.37      7.69 o 
  -4   9  14        3.34        4.95      5.16 o 
  -3   9  14       24.52       19.65      5.16 o 
  -2   9  14       31.45       28.47      5.41 o 
  -1   9  14       13.93       18.19      4.75 o 
   0   9  14       52.50       64.36      8.64 o 
   1   9  14        3.42        6.13      4.32 o 
   2   9  14        0.50        3.52      3.93 o 
   3   9  14       22.01       21.45      4.83 o 
   4   9  14      123.77      124.61      8.25 o 
   5   9  14      174.67      191.78     14.03 o 
   6   9  14      153.54      170.06     13.95 o 
   7   9  14       68.31       67.45     11.11 o 
   8   9  14       26.32       32.79     15.50 o 
  -5  10  14      155.28      187.68     18.61 o 
  -4  10  14      385.20      413.95     16.09 o 
  -3  10  14      553.85      572.07     15.94 o 
  -2  10  14      328.56      327.60     11.70 o 
  -1  10  14      327.28      341.30     11.88 o 
   0  10  14      462.18      470.79     13.52 o 
   1  10  14      638.69      647.89     16.10 o 
   2  10  14      682.54      606.76     15.44 o 
   3  10  14      458.63      438.75     13.20 o 
   4  10  14      418.61      395.73     12.53 o 
   5  10  14      127.95      135.13     12.46 o 
   6  10  14       66.77       79.04     11.21 o 
   7  10  14      108.67       85.77     12.30 o 
  -5  11  14      134.59      130.27      9.63 o 
  -4  11  14      163.70      154.75     11.36 o 
  -3  11  14      351.83      368.56     15.42 o 
  -2  11  14      271.16      280.91     11.32 o 
  -1  11  14      439.22      401.47     12.93 o 
   0  11  14      780.18      728.10     17.66 o 
   1  11  14      274.72      283.61     10.99 o 
   2  11  14       46.75       52.05      6.09 o 
   3  11  14       43.52       41.43      5.76 o 
   4  11  14      125.23      117.59      8.00 o 
   5  11  14       73.02       59.90      9.93 o 
   6  11  14        4.87       -2.67      6.96 o 
   7  11  14        1.19        4.61      7.81 o 
  -4  12  14       18.11       11.41      6.90 o 
  -3  12  14        6.70       23.12      6.83 o 
  -2  12  14        5.03       11.40      7.32 o 
  -1  12  14       24.66       45.31      6.11 o 
   0  12  14        0.86        0.80      4.38 o 
   1  12  14       16.58       11.82      4.96 o 
   2  12  14       45.87       42.85     10.16 o 
   3  12  14       80.49       97.56      7.70 o 
   4  12  14       58.75       57.53      6.64 o 
   5  12  14        9.00       11.10      7.52 o 
   6  12  14       32.00       16.81      8.41 o 
   7  12  14       46.09       50.42     10.92 o 
  -4  13  14      144.70      129.80     11.40 o 
  -3  13  14      152.74      166.88     11.81 o 
  -2  13  14      227.91      238.09     13.15 o 
  -1  13  14      513.72      515.16     15.53 o 
   0  13  14      256.62      230.97     10.82 o 
   1  13  14      318.15      326.78     12.27 o 
   2  13  14      385.17      405.04     15.44 o 
   3  13  14      153.64      173.30     12.92 o 
   4  13  14      231.44      222.68     10.68 o 
   5  13  14      214.07      214.73     32.40 o 
   6  13  14      130.16      128.16     14.15 o 
   7  13  14       80.47       73.61     18.52 o 
  -3  14  14      106.16       81.20     10.10 o 
  -2  14  14      162.78      149.74     13.55 o 
  -1  14  14      124.06       91.67     10.95 o 
   0  14  14       24.02       28.66      6.01 o 
   1  14  14       68.56       62.06      7.13 o 
   2  14  14      327.80      271.03     12.20 o 
   3  14  14      192.77      172.05      9.70 o 
   4  14  14       51.37       40.05      6.60 o 
   5  14  14        9.50       10.60      8.00 o 
   6  14  14        8.35        2.86      8.78 o 
  -2  15  14       41.45       46.90      8.49 o 
  -1  15  14       68.03       80.14      9.70 o 
   0  15  14       69.75       69.71     12.05 o 
   1  15  14      138.74      118.10      9.08 o 
   2  15  14        8.22       10.11      5.60 o 
   3  15  14        2.26       11.41      5.55 o 
   4  15  14       30.29       31.76      6.99 o 
   5  15  14       44.05       53.79      8.77 o 
   6  15  14       63.73       69.05     17.50 o 
  -1  16  14      152.14      128.94     11.47 o 
   0  16  14      158.98      145.14     14.60 o 
   1  16  14      372.45      376.13     16.94 o 
   2  16  14      241.97      255.12     12.31 o 
   3  16  14       82.35       89.19     12.05 o 
   4  16  14      123.48      129.08     11.23 o 
   5  16  14       93.79       99.02     10.69 o 
   0  17  14       42.14       44.99     10.96 o 
   1  17  14       43.38       33.80      7.96 o 
   2  17  14       30.18       33.43      8.37 o 
   3  17  14       17.83        8.54      5.90 o 
   4  17  14       32.75       13.79     12.59 o 
  -2  -9  15       86.87      110.48     20.56 o 
  -1  -9  15       77.41       72.79     16.96 o 
   0  -9  15       47.69       38.92     10.97 o 
   1  -9  15       73.66      119.65     22.00 o 
  -3  -8  15      230.37      258.18     26.97 o 
  -2  -8  15      150.79      142.25     21.64 o 
  -1  -8  15      194.16      179.54     16.09 o 
   0  -8  15      261.61      278.11     18.57 o 
   1  -8  15      279.58      324.23     29.19 o 
   2  -8  15      150.89      149.56     22.54 o 
  -4  -7  15        9.64        2.90      7.02 o 
  -3  -7  15       29.58       36.57     15.53 o 
  -2  -7  15       64.14       60.00     16.24 o 
  -1  -7  15       16.45        3.30      7.83 o 
   0  -7  15        7.17        1.39     13.37 o 
   1  -7  15       40.73       46.91     10.22 o 
   2  -7  15       20.31       18.40     13.49 o 
   3  -7  15        0.32       -4.16      8.54 o 
  -5  -6  15       67.83       73.32     10.62 o 
  -4  -6  15      162.75      175.25     16.92 o 
  -3  -6  15      148.56      120.04     10.95 o 
  -2  -6  15       88.68       94.89     17.62 o 
  -1  -6  15      114.57      101.98     18.91 o 
   0  -6  15      109.42      136.29     13.47 o 
   1  -6  15      235.43      222.61     15.76 o 
   2  -6  15      220.71      203.91     21.34 o 
   3  -6  15      179.54      206.39     17.74 o 
   4  -6  15      149.97      162.83     16.23 o 
  -5  -5  15      156.78      175.24     16.78 o 
  -4  -5  15      305.35      317.03     16.20 o 
  -3  -5  15      240.68      242.57     13.52 o 
  -2  -5  15      290.29      291.86     22.87 o 
  -1  -5  15      396.48      440.17     21.29 o 
   0  -5  15      435.16      407.11     19.97 o 
   1  -5  15      346.35      324.83     17.47 o 
   2  -5  15      299.37      276.59     30.00 o 
   3  -5  15      270.07      303.57     19.11 o 
   4  -5  15      160.89      177.33     22.27 o 
   5  -5  15       84.27       50.11     17.20 o 
  -6  -4  15       38.81       40.53      9.34 o 
  -5  -4  15       73.41       67.58      9.74 o 
  -4  -4  15      121.80      108.05     10.61 o 
  -3  -4  15       74.12       62.00      8.51 o 
  -2  -4  15       24.97       22.39      7.68 o 
  -1  -4  15        0.17       10.22      5.51 o 
   0  -4  15       29.07       30.37      8.45 o 
   1  -4  15        0.16       -4.81      5.00 o 
   2  -4  15       13.68       12.71      7.85 o 
   3  -4  15       14.65       18.76      8.52 o 
   4  -4  15        0.01       -6.95      6.95 o 
   5  -4  15        0.07        3.67      8.51 o 
  -6  -3  15       49.02       57.57      9.68 o 
  -5  -3  15       73.84       84.97     10.57 o 
  -4  -3  15       85.88       80.16      9.31 o 
  -3  -3  15       44.83       45.67      9.59 o 
  -2  -3  15      155.62      168.52     13.01 o 
  -1  -3  15      361.60      317.94     13.85 o 
   0  -3  15      425.61      371.50     18.52 o 
   1  -3  15      746.55      721.61     20.89 o 
   2  -3  15      664.75      654.23     31.77 o 
   3  -3  15      207.88      224.54     36.48 o 
   4  -3  15      221.41      210.57     24.43 o 
   5  -3  15      195.89      197.52     16.85 o 
   6  -3  15      137.40      138.96     16.07 o 
  -6  -2  15      123.97      115.57     11.75 o 
  -5  -2  15      353.12      372.60     17.16 o 
  -4  -2  15      340.00      330.81     17.78 o 
  -3  -2  15      504.71      477.34     21.23 o 
  -2  -2  15      695.48      756.18     61.86 o 
  -1  -2  15      240.28      240.27     16.73 o 
   0  -2  15      393.59      393.65     19.82 o 
   1  -2  15      413.55      423.21     13.08 o 
   2  -2  15      287.18      267.82     18.16 o 
   3  -2  15      222.24      195.57     15.50 o 
   4  -2  15      243.50      230.05     16.74 o 
   5  -2  15      118.96      141.75     14.73 o 
   6  -2  15      131.93      106.77     15.88 o 
  -6  -1  15       20.16       14.91      7.59 o 
  -5  -1  15       69.70       67.36      9.51 o 
  -4  -1  15        1.72       -0.81      6.76 o 
  -3  -1  15       10.83        1.53      6.56 o 
  -2  -1  15       87.28       80.02     10.10 o 
  -1  -1  15      152.36      145.54      9.76 o 
   0  -1  15       20.68       17.87      4.65 o 
   1  -1  15      260.56      227.96      8.58 o 
   2  -1  15       92.85       73.83      6.64 o 
   3  -1  15       44.12       45.13      9.16 o 
   4  -1  15        0.14       -1.15      7.84 o 
   5  -1  15       15.18       -0.87      7.39 o 
   6  -1  15        6.16        2.30     12.02 o 
  -6   0  15       70.11       84.80     10.60 o 
  -5   0  15      138.08      147.25     11.74 o 
  -4   0  15      169.84      171.39     13.84 o 
  -3   0  15      213.61      204.53     14.41 o 
  -2   0  15      669.37      648.30     43.52 o 
  -1   0  15      813.36      768.93     21.10 o 
   0   0  15      314.60      339.71     11.35 o 
   1   0  15      109.27      123.13      6.65 o 
   2   0  15      305.46      307.93     11.01 o 
   3   0  15      552.81      482.61     16.63 o 
   4   0  15      537.12      543.01     23.42 o 
   5   0  15      180.89      184.19     15.72 o 
   6   0  15      201.92      184.09     16.34 o 
   7   0  15      107.80      117.57     15.01 o 
  -6   1  15      219.37      213.86     14.19 o 
  -5   1  15      187.80      184.90     15.93 o 
  -4   1  15      155.96      162.48     13.82 o 
  -3   1  15      425.80      378.88     18.39 o 
  -2   1  15      358.41      391.58     18.10 o 
  -1   1  15      993.57      987.77     34.39 o 
   0   1  15     1670.87     1598.94     37.03 o 
   1   1  15      768.54      757.69     15.51 o 
   2   1  15      268.11      261.92      8.96 o 
   3   1  15      142.82      149.33      9.91 o 
   4   1  15       95.80       96.38     10.54 o 
   5   1  15      130.70      128.19     17.95 o 
   6   1  15      146.49      145.70     34.35 o 
   7   1  15       51.90       59.74     29.01 o 
  -6   2  15        5.29        3.37      7.13 o 
  -5   2  15       50.69       60.19     13.34 o 
  -4   2  15        8.41       -0.40      6.52 o 
  -3   2  15        7.03       -0.47      5.60 o 
  -2   2  15        0.89        9.31      6.14 o 
  -1   2  15      103.34       96.50      7.02 o 
   0   2  15      112.91      102.66      6.86 o 
   1   2  15       10.19        9.30      3.54 o 
   2   2  15        1.85        4.14      3.74 o 
   3   2  15       13.46       12.42      5.35 o 
   4   2  15      187.22      188.72     11.06 o 
   5   2  15       69.45       77.75     13.82 o 
   6   2  15       28.71       38.32     13.07 o 
   7   2  15       11.62       20.95     10.13 o 
  -6   3  15      175.55      196.46     16.58 o 
  -5   3  15      368.50      390.36     20.62 o 
  -4   3  15      153.51      136.16     13.03 o 
  -3   3  15        5.41       15.52      7.27 o 
  -2   3  15      281.16      267.84     14.81 o 
  -1   3  15     1425.37     1410.60     44.33 o 
   0   3  15      408.99      381.00     11.86 o 
   1   3  15      416.53      400.41     10.66 o 
   2   3  15      864.16      867.65     16.88 o 
   3   3  15      596.52      569.54     17.51 o 
   4   3  15      317.78      321.32     13.61 o 
   5   3  15      135.51      125.04     14.07 o 
   6   3  15      187.51      218.20     14.17 o 
   7   3  15      173.37      176.04     26.02 o 
  -6   4  15       98.72       99.86     10.80 o 
  -5   4  15      199.24      222.90     25.93 o 
  -4   4  15      314.66      262.44     16.46 o 
  -3   4  15      961.71      987.78     30.91 o 
  -2   4  15      528.26      553.35     16.95 o 
  -1   4  15       82.21       78.58      7.50 o 
   0   4  15      105.85       92.27      6.77 o 
   1   4  15      537.65      524.27     12.36 o 
   2   4  15      386.24      399.49     12.00 o 
   3   4  15      166.86      184.04      8.91 o 
   4   4  15       88.58      100.01     13.64 o 
   5   4  15       41.73       48.75      7.58 o 
   6   4  15       29.27       37.30      7.58 o 
   7   4  15       29.82       29.39      7.86 o 
  -6   5  15        3.48        6.88      6.67 o 
  -5   5  15        8.71        8.94      8.16 o 
  -4   5  15        1.10        6.02     10.49 o 
  -3   5  15        2.37        9.61      6.84 o 
  -2   5  15       15.44       15.52      5.34 o 
  -1   5  15       54.08       40.83      9.89 o 
   0   5  15       10.28        2.02      3.83 o 
   1   5  15      689.79      655.11     14.02 o 
   2   5  15      242.35      226.26      8.23 o 
   3   5  15        7.83        6.71      3.67 o 
   4   5  15        6.65       16.56      5.59 o 
   5   5  15       11.77        8.31      5.99 o 
   6   5  15       97.50       96.66     15.92 o 
   7   5  15       88.78      105.81     10.73 o 
  -6   6  15       71.42       70.07     10.09 o 
  -5   6  15      161.97      197.86     15.68 o 
  -4   6  15      169.51      158.81     13.75 o 
  -3   6  15      200.91      247.99     15.55 o 
  -2   6  15      408.79      451.88     15.52 o 
  -1   6  15      623.75      604.30     17.87 o 
   0   6  15      468.01      445.64     12.82 o 
   1   6  15      269.50      274.99     11.81 o 
   2   6  15      105.45       93.54      5.88 o 
   3   6  15      402.53      399.35     12.35 o 
   4   6  15      505.76      486.77     16.65 o 
   5   6  15      406.37      411.94     16.06 o 
   6   6  15      342.49      347.11     15.38 o 
   7   6  15      120.74      126.45     11.40 o 
  -6   7  15      129.56      113.29     13.60 o 
  -5   7  15       47.46       38.23     18.31 o 
  -4   7  15      219.94      225.91     39.86 o 
  -3   7  15      557.79      567.62     27.17 o 
  -2   7  15      127.06      119.72     11.83 o 
  -1   7  15       68.87       64.84      7.29 o 
   0   7  15      322.85      293.89     13.34 o 
   1   7  15      123.74      124.50      8.73 o 
   2   7  15       48.27       33.75      5.16 o 
   3   7  15      209.90      186.12      8.47 o 
   4   7  15      213.93      214.85     14.36 o 
   5   7  15      144.72      144.88     12.87 o 
   6   7  15       75.50       76.51     11.12 o 
   7   7  15        5.27       13.39      8.35 o 
  -6   8  15        6.30       10.72      9.49 o 
  -5   8  15        0.03        3.14      6.20 o 
  -4   8  15        1.24       -2.30      6.84 o 
  -3   8  15        5.53        2.36      5.20 o 
  -2   8  15      166.62      170.59     17.87 o 
  -1   8  15      111.88      136.15      9.67 o 
   0   8  15       23.64       34.35      5.52 o 
   1   8  15        4.12        8.20      4.33 o 
   2   8  15        4.01       -0.03      3.94 o 
   3   8  15      120.82      118.92     10.49 o 
   4   8  15      171.79      162.13     13.07 o 
   5   8  15      166.25      173.75     14.03 o 
   6   8  15       92.53       92.14     11.72 o 
   7   8  15       36.17       46.58     10.12 o 
  -5   9  15      164.39      164.75     11.98 o 
  -4   9  15      360.77      372.18     15.77 o 
  -3   9  15      207.73      223.94     10.62 o 
  -2   9  15      216.97      232.44     10.45 o 
  -1   9  15      642.69      603.74     15.92 o 
   0   9  15      737.54      707.17     21.32 o 
   1   9  15      486.10      468.13     13.65 o 
   2   9  15      595.58      563.93     15.06 o 
   3   9  15      329.94      332.52     19.31 o 
   4   9  15      126.74      128.98     12.40 o 
   5   9  15      224.81      218.10     15.20 o 
   6   9  15      175.46      174.29     14.73 o 
   7   9  15      113.50       82.63     12.54 o 
  -5  10  15      100.57      108.09     13.07 o 
  -4  10  15      173.88      171.01     11.81 o 
  -3  10  15      158.24      147.11     11.29 o 
  -2  10  15      154.84      144.12      8.80 o 
  -1  10  15      142.82      129.20      8.31 o 
   0  10  15      157.17      152.41      8.82 o 
   1  10  15      166.64      127.61      8.24 o 
   2  10  15      111.78      102.32      7.53 o 
   3  10  15       34.11       32.34      5.33 o 
   4  10  15        6.62        1.92      4.92 o 
   5  10  15       11.44        8.04      6.82 o 
   6  10  15       11.12       12.35      7.71 o 
   7  10  15        3.73        6.81      8.00 o 
  -4  11  15       11.71       13.90      6.70 o 
  -3  11  15       41.91       57.79      7.35 o 
  -2  11  15       20.97       33.09      6.16 o 
  -1  11  15       22.04       31.40      5.78 o 
   0  11  15      151.28      180.63      9.39 o 
   1  11  15      262.92      288.37     11.30 o 
   2  11  15      156.83      158.47      9.04 o 
   3  11  15       47.46       44.11      6.18 o 
   4  11  15       84.90       84.99      7.38 o 
   5  11  15       77.35       87.66     11.64 o 
   6  11  15       45.47       42.28      9.72 o 
   7  11  15       65.36       62.30     13.13 o 
  -4  12  15       66.30       64.34     10.66 o 
  -3  12  15      245.74      251.94     13.92 o 
  -2  12  15      431.89      465.30     14.99 o 
  -1  12  15      317.52      328.83     12.33 o 
   0  12  15      207.25      235.54     10.82 o 
   1  12  15      150.09      155.99      9.06 o 
   2  12  15      278.29      256.53     10.79 o 
   3  12  15      248.30      270.30     11.27 o 
   4  12  15      246.56      257.93     11.20 o 
   5  12  15      228.04      219.51     16.23 o 
   6  12  15       89.23       96.72     12.84 o 
   7  12  15       52.32       68.28     17.02 o 
  -3  13  15       89.61       84.99     17.80 o 
  -2  13  15      148.75      139.80     11.33 o 
  -1  13  15       89.64       96.04      8.32 o 
   0  13  15       59.38       46.68      6.56 o 
   1  13  15        0.54       -0.75      4.52 o 
   2  13  15        3.33        3.56      4.48 o 
   3  13  15       54.34       47.47      6.67 o 
   4  13  15       52.45       47.27      6.78 o 
   5  13  15       13.78        8.50      7.66 o 
   6  13  15        2.87        0.65      7.70 o 
  -3  14  15       32.76       35.31     10.52 o 
  -2  14  15       26.07       37.64      8.47 o 
  -1  14  15       55.92       81.02     10.45 o 
   0  14  15       50.15       47.55     13.66 o 
   1  14  15       71.62       69.77      7.56 o 
   2  14  15      160.80      181.92     11.58 o 
   3  14  15      112.51      124.36      9.12 o 
   4  14  15      125.29      134.84      9.46 o 
   5  14  15       78.21       85.72     23.50 o 
   6  14  15       50.53       56.21     15.08 o 
  -2  15  15      109.08      116.86     11.44 o 
  -1  15  15      196.25      196.47     17.19 o 
   0  15  15      243.94      199.90     13.06 o 
   1  15  15      193.06      186.60     10.62 o 
   2  15  15      310.69      306.58     13.96 o 
   3  15  15      198.34      214.10     11.31 o 
   4  15  15      102.60       99.62      8.91 o 
   5  15  15       89.38       62.58     11.51 o 
   0  16  15       28.42       14.50      7.03 o 
   1  16  15       19.98       16.05      7.46 o 
   2  16  15       52.75       39.94      7.47 o 
   3  16  15       34.84       22.56      6.69 o 
   4  16  15        2.64        4.08      5.49 o 
  -1  -8  16       27.24       17.23      9.37 o 
   0  -8  16       11.32       18.33     14.69 o 
   1  -8  16        0.90       10.79     13.37 o 
  -3  -7  16       87.48      106.10     20.26 o 
  -2  -7  16       68.89       89.44     19.06 o 
  -1  -7  16      122.62      123.46     14.62 o 
   0  -7  16      137.56      133.94     28.92 o 
   1  -7  16      103.47       85.18     18.88 o 
   2  -7  16      101.86      113.53     20.98 o 
  -4  -6  16       53.75       34.93      8.64 o 
  -3  -6  16      178.35      179.01     13.03 o 
  -2  -6  16      211.85      204.23     24.22 o 
  -1  -6  16      230.91      246.62     31.08 o 
   0  -6  16      228.09      224.17     16.85 o 
   1  -6  16      284.75      289.72     18.32 o 
   2  -6  16      112.20      108.02     19.84 o 
   3  -6  16       37.57       29.36     10.20 o 
  -4  -5  16        2.07       -4.53      6.86 o 
  -3  -5  16        5.83        2.64      6.50 o 
  -2  -5  16       13.00       17.71      7.96 o 
  -1  -5  16        4.33       20.53      8.26 o 
   0  -5  16       19.12       15.55      8.09 o 
   1  -5  16        3.48        5.95      8.45 o 
   2  -5  16        1.05       -0.40      7.61 o 
   3  -5  16        6.27        4.04      8.47 o 
   4  -5  16        9.77        0.54      8.91 o 
  -5  -4  16       25.70       16.46      8.07 o 
  -4  -4  16       60.54       52.03      9.19 o 
  -3  -4  16      128.83      154.54     18.18 o 
  -2  -4  16      144.97      133.96     12.96 o 
  -1  -4  16      250.00      243.85     13.08 o 
   0  -4  16      226.08      244.33     16.38 o 
   1  -4  16      254.53      250.76     24.34 o 
   2  -4  16      243.92      256.58     17.23 o 
   3  -4  16      208.77      216.55     16.76 o 
   4  -4  16      113.78      126.87     14.94 o 
   5  -4  16       92.70       88.18     19.72 o 
  -5  -3  16      200.32      220.27     14.64 o 
  -4  -3  16      254.20      224.22     13.65 o 
  -3  -3  16      109.49      127.88     20.62 o 
  -2  -3  16      191.04      182.68     17.92 o 
  -1  -3  16      291.91      276.40     20.54 o 
   0  -3  16      254.48      272.22     17.69 o 
   1  -3  16      114.92      119.44     12.92 o 
   2  -3  16      140.06      144.34     13.79 o 
   3  -3  16      151.56      140.93     15.53 o 
   4  -3  16       96.13       90.10     13.19 o 
   5  -3  16       43.43       34.68     11.17 o 
  -5  -2  16        1.73        1.12      7.05 o 
  -4  -2  16       14.10       20.70      7.57 o 
  -3  -2  16        8.41       -2.00      9.65 o 
  -2  -2  16        0.71        6.82      6.54 o 
  -1  -2  16       92.78      118.23     12.78 o 
   0  -2  16       44.31       56.29      9.28 o 
   1  -2  16       25.82       20.84      5.48 o 
   2  -2  16       47.76       43.00      9.58 o 
   3  -2  16        6.69       16.89      8.82 o 
   4  -2  16        0.33       -3.35      7.90 o 
   5  -2  16       23.35       24.56     10.38 o 
  -6  -1  16       22.63        8.23      7.68 o 
  -5  -1  16      154.90      161.65     12.92 o 
  -4  -1  16      315.43      356.85     27.63 o 
  -3  -1  16      235.41      205.64     15.36 o 
  -2  -1  16      294.46      308.05     17.35 o 
  -1  -1  16      209.62      211.57     24.03 o 
   0  -1  16      467.70      466.36     16.42 o 
   1  -1  16      778.96      726.69     17.79 o 
   2  -1  16      518.18      468.86     16.70 o 
   3  -1  16      164.03      186.04     16.69 o 
   4  -1  16      202.75      223.59     16.69 o 
   5  -1  16      197.91      214.28     18.19 o 
   6  -1  16      144.35      133.98     15.72 o 
  -6   0  16       44.41       50.76      9.62 o 
  -5   0  16      219.69      222.79     14.03 o 
  -4   0  16      151.42      152.56     15.02 o 
  -3   0  16       64.89       42.43      8.81 o 
  -2   0  16      337.77      354.91     17.72 o 
  -1   0  16      185.96      177.61     13.54 o 
   0   0  16      268.28      269.86     10.71 o 
   1   0  16      224.90      228.28     11.06 o 
   2   0  16      107.47      100.60     10.58 o 
   3   0  16      315.36      276.45     18.91 o 
   4   0  16      302.17      280.72     70.70 o 
   5   0  16       67.69       73.15     14.39 o 
   6   0  16       53.63       60.67     12.33 o 
  -6   1  16        3.39       -5.70      6.51 o 
  -5   1  16        7.29        9.51     13.30 o 
  -4   1  16        5.05        4.94      7.28 o 
  -3   1  16       14.36        8.12      7.38 o 
  -2   1  16       34.96       38.85      8.52 o 
  -1   1  16      308.37      262.22     12.57 o 
   0   1  16       68.42       83.33      7.19 o 
   1   1  16        8.50       19.27      6.20 o 
   2   1  16       82.01       92.67      6.52 o 
   3   1  16       39.68       40.75      7.05 o 
   4   1  16       87.48       76.83     15.83 o 
   5   1  16       44.89       32.39     18.10 o 
   6   1  16       16.65       10.42      9.32 o 
  -6   2  16       98.59      102.63     11.70 o 
  -5   2  16       60.51       64.15     11.86 o 
  -4   2  16       48.61       70.37     11.09 o 
  -3   2  16      447.80      421.89     19.85 o 
  -2   2  16      743.84      736.27     25.85 o 
  -1   2  16      398.25      372.97     14.63 o 
   0   2  16      805.02      826.96     18.87 o 
   1   2  16      698.91      690.42     16.86 o 
   2   2  16      527.96      524.23     12.99 o 
   3   2  16      567.95      601.93     29.96 o 
   4   2  16      430.94      447.90     16.58 o 
   5   2  16      213.91      215.35     12.80 o 
   6   2  16      189.43      206.48     18.16 o 
   7   2  16       86.51      106.04     21.28 o 
  -6   3  16      128.07      149.98     12.82 o 
  -5   3  16      309.36      284.94     27.06 o 
  -4   3  16      153.94      148.87     14.05 o 
  -3   3  16      147.42      113.39     16.06 o 
  -2   3  16      199.27      198.21     14.02 o 
  -1   3  16      564.35      577.22     15.44 o 
   0   3  16      902.41      898.74     19.71 o 
   1   3  16       45.33       41.30      5.59 o 
   2   3  16        4.02       -2.58      3.90 o 
   3   3  16      192.89      200.95     11.26 o 
   4   3  16       49.74       59.16      8.02 o 
   5   3  16       51.85       55.50     13.21 o 
   6   3  16       73.40       97.05     11.22 o 
   7   3  16       24.82       18.60     10.12 o 
  -6   4  16        0.01        3.92      7.06 o 
  -5   4  16       18.17       30.30     10.12 o 
  -4   4  16        3.09        4.76      9.26 o 
  -3   4  16       86.47       95.65     11.23 o 
  -2   4  16        7.58       -2.83      6.25 o 
  -1   4  16      178.50      198.94     10.82 o 
   0   4  16      257.81      259.90     12.12 o 
   1   4  16      260.40      251.18     10.09 o 
   2   4  16      223.76      218.86      9.68 o 
   3   4  16       39.13       47.57      6.14 o 
   4   4  16       67.28       86.89      8.81 o 
   5   4  16       44.13       62.18      8.54 o 
   6   4  16       50.54       54.27      8.67 o 
   7   4  16       64.73       74.23     10.16 o 
  -6   5  16       49.82       43.38     10.81 o 
  -5   5  16      150.57      212.57     16.56 o 
  -4   5  16      299.39      314.25     33.87 o 
  -3   5  16      581.45      500.88     21.71 o 
  -2   5  16      277.12      319.21     13.47 o 
  -1   5  16      329.86      346.03     22.49 o 
   0   5  16      487.71      491.36     19.36 o 
   1   5  16      323.14      316.97     11.15 o 
   2   5  16      456.14      456.44     13.41 o 
   3   5  16      462.17      466.10     13.99 o 
   4   5  16      404.12      445.66     19.90 o 
   5   5  16      327.30      326.74     15.04 o 
   6   5  16      168.30      172.40     12.10 o 
   7   5  16      123.31      124.23     11.76 o 
  -6   6  16       40.51       19.15      9.91 o 
  -5   6  16      142.24      129.15     14.01 o 
  -4   6  16      239.28      252.82     21.43 o 
  -3   6  16      438.87      438.11     31.86 o 
  -2   6  16      354.01      337.25     13.84 o 
  -1   6  16       65.75       53.76      7.23 o 
   0   6  16       16.65        9.71      5.38 o 
   1   6  16       31.57       21.95      5.68 o 
   2   6  16      155.04      146.29      8.19 o 
   3   6  16      231.67      242.40      9.05 o 
   4   6  16      105.11       97.26     12.21 o 
   5   6  16       81.60       70.37      8.71 o 
   6   6  16       21.79       29.86      8.32 o 
   7   6  16        5.20        2.83      6.88 o 
  -5   7  16        4.74        4.15      8.61 o 
  -4   7  16       13.81       10.50      9.05 o 
  -3   7  16       10.77       27.77      8.22 o 
  -2   7  16       15.17       36.19      6.98 o 
  -1   7  16       42.80       37.13      8.71 o 
   0   7  16       10.28        5.70      4.95 o 
   1   7  16       78.94       88.65      8.27 o 
   2   7  16      179.24      200.22      9.33 o 
   3   7  16      283.56      290.42     10.96 o 
   4   7  16      264.72      291.70     16.57 o 
   5   7  16       62.20       79.82     11.20 o 
   6   7  16       52.42       59.05     23.02 o 
   7   7  16       54.02       50.51     10.91 o 
  -5   8  16      103.25       92.57     13.13 o 
  -4   8  16      115.32      118.45     13.25 o 
  -3   8  16      321.40      354.28     15.06 o 
  -2   8  16      312.28      337.77     14.34 o 
  -1   8  16      316.73      292.01     12.99 o 
   0   8  16      402.40      390.70     12.70 o 
   1   8  16      388.99      425.17     15.42 o 
   2   8  16      416.40      422.91     13.20 o 
   3   8  16      669.30      699.56     26.59 o 
   4   8  16      495.44      469.60     39.02 o 
   5   8  16      230.89      234.38     16.23 o 
   6   8  16      171.33      174.32     33.78 o 
   7   8  16       88.51       95.00     13.05 o 
  -5   9  16      103.72      126.01     12.11 o 
  -4   9  16       71.88       64.18      8.84 o 
  -3   9  16       80.63       72.77      7.97 o 
  -2   9  16       38.41       22.38      5.96 o 
  -1   9  16       87.21       68.76      8.31 o 
   0   9  16      253.99      248.75     15.75 o 
   1   9  16      196.08      157.95     10.63 o 
   2   9  16       88.73       83.00      7.09 o 
   3   9  16       23.27       13.51      4.66 o 
   4   9  16       13.54       10.87      6.69 o 
   5   9  16       13.85       12.54      7.62 o 
   6   9  16        4.66        7.08     10.94 o 
   7   9  16        0.78       -2.54      7.99 o 
  -4  10  16       15.76       20.75      7.35 o 
  -3  10  16       26.92       50.82      7.11 o 
  -2  10  16       41.81       51.74      6.94 o 
  -1  10  16       35.44       27.07      5.55 o 
   0  10  16       71.26       72.42      7.01 o 
   1  10  16      141.94      159.56      9.21 o 
   2  10  16       96.68      109.92      7.99 o 
   3  10  16       92.65       98.33      7.67 o 
   4  10  16       75.11       81.28     11.02 o 
   5  10  16      147.20      155.20     14.11 o 
   6  10  16      137.04      134.60     20.56 o 
   7  10  16       32.16       23.14     12.89 o 
  -4  11  16      247.50      279.85     16.81 o 
  -3  11  16      209.47      205.59     11.08 o 
  -2  11  16      175.50      171.17     10.14 o 
  -1  11  16      279.92      280.53     11.60 o 
   0  11  16      261.39      266.74     11.44 o 
   1  11  16      142.40      140.87      8.75 o 
   2  11  16      166.00      174.89      9.45 o 
   3  11  16      191.52      173.94      9.45 o 
   4  11  16      114.15      115.29     10.10 o 
   5  11  16      133.75      130.86     13.56 o 
   6  11  16      116.23       81.39     17.77 o 
  -3  12  16       76.90       91.76     12.20 o 
  -2  12  16       95.01       82.45      8.09 o 
  -1  12  16       55.77       47.62      6.96 o 
   0  12  16       15.12        9.13      6.64 o 
   1  12  16       45.38       30.34      5.92 o 
   2  12  16       20.95       19.14      5.39 o 
   3  12  16        7.05        1.92      4.90 o 
   4  12  16       11.84        8.34      5.21 o 
   5  12  16        1.77        4.53      7.54 o 
   6  12  16        1.53        8.87      8.50 o 
  -3  13  16       19.73       18.94      7.54 o 
  -2  13  16       48.78       63.77      9.09 o 
  -1  13  16       57.52       75.47      7.89 o 
   0  13  16       79.99       89.04      8.30 o 
   1  13  16        2.51        1.96      4.71 o 
   2  13  16        0.76       -4.48      4.48 o 
   3  13  16       63.63       69.35      7.59 o 
   4  13  16      111.43      117.81     11.20 o 
   5  13  16      107.44      128.46     22.84 o 
   6  13  16       58.47       44.78     15.77 o 
  -2  14  16      251.47      243.67     16.80 o 
  -1  14  16      170.88      168.86     18.54 o 
   0  14  16      128.57      125.47      9.62 o 
   1  14  16       95.94       89.96      8.59 o 
   2  14  16       74.38       70.01     10.05 o 
   3  14  16       84.71       80.26      8.13 o 
   4  14  16       51.92       73.23      8.10 o 
   5  14  16       71.23       60.40     13.01 o 
  -1  15  16       27.07       13.54      6.85 o 
   0  15  16       21.96       17.55      7.22 o 
   1  15  16       26.47       17.01      5.95 o 
   2  15  16        3.85       13.80      6.13 o 
   3  15  16        1.31       -2.49      5.30 o 
   4  15  16       14.22       13.45      5.97 o 
   1  16  16       43.39       36.32      8.26 o 
   2  16  16      141.88      147.88     15.69 o 
   3  16  16       63.81       71.41      8.54 o 
  -1  -7  17      197.43      207.10     25.60 o 
   0  -7  17      134.64      121.86     22.72 o 
  -3  -6  17        1.78        1.92     11.93 o 
  -2  -6  17        1.90        1.08     12.29 o 
  -1  -6  17        0.41        7.78      8.68 o 
   0  -6  17        3.32        7.14      8.52 o 
   1  -6  17        1.32        5.69     12.05 o 
   2  -6  17        2.40       -1.62     11.87 o 
  -3  -5  17      154.60      160.00     12.92 o 
  -2  -5  17      184.26      185.83     16.01 o 
  -1  -5  17      228.87      211.07     16.78 o 
   0  -5  17      190.53      200.58     16.36 o 
   1  -5  17      219.95      220.35     37.22 o 
   2  -5  17      149.66      165.44     23.14 o 
   3  -5  17       88.87      104.34     14.03 o 
  -4  -4  17       87.17       82.07     10.84 o 
  -3  -4  17      292.67      331.90     18.07 o 
  -2  -4  17      338.50      341.20     21.40 o 
  -1  -4  17      152.00      144.65     11.31 o 
   0  -4  17      141.96      128.10     13.81 o 
   1  -4  17      199.91      197.06     15.67 o 
   2  -4  17       99.45       81.23     12.32 o 
   3  -4  17       51.38       75.03     14.60 o 
   4  -4  17       36.30       39.02     14.69 o 
  -4  -3  17        4.79        0.68      7.33 o 
  -3  -3  17        2.37        6.37      8.31 o 
  -2  -3  17        0.13        6.01      7.08 o 
  -1  -3  17        2.24        8.86      6.96 o 
   0  -3  17        1.52        5.89      5.80 o 
   1  -3  17       23.53       38.71      9.51 o 
   2  -3  17       42.54       28.96      9.31 o 
   3  -3  17       34.55       36.30     10.63 o 
   4  -3  17       11.91       15.05      9.73 o 
  -5  -2  17      101.71       96.87     11.55 o 
  -4  -2  17       97.68       93.74     14.08 o 
  -3  -2  17       67.17       57.91     14.24 o 
  -2  -2  17      137.87      162.64     13.98 o 
  -1  -2  17      351.06      357.04     15.58 o 
   0  -2  17      345.06      303.25     14.28 o 
   1  -2  17      185.14      172.07     18.88 o 
   2  -2  17      152.92      162.55     14.74 o 
   3  -2  17      259.17      277.45     31.47 o 
   4  -2  17      181.04      172.60     16.39 o 
   5  -2  17       98.72       82.60     13.80 o 
  -5  -1  17       62.65       71.98     10.53 o 
  -4  -1  17      158.75      186.95     23.59 o 
  -3  -1  17      171.55      151.67     14.81 o 
  -2  -1  17      101.34       93.37     11.55 o 
  -1  -1  17       40.51       45.43      7.87 o 
   0  -1  17       69.88       78.44      9.84 o 
   1  -1  17       85.52       69.93      7.23 o 
   2  -1  17       97.76       97.01     14.12 o 
   3  -1  17      134.57      136.03     14.07 o 
   4  -1  17      106.53      111.52     13.88 o 
   5  -1  17       18.40       13.44      9.42 o 
  -5   0  17        3.30        5.44      7.20 o 
  -4   0  17        0.75       14.67      9.16 o 
  -3   0  17       25.31       37.27      9.43 o 
  -2   0  17       17.31       17.60      7.78 o 
  -1   0  17        5.29        2.58      5.08 o 
   0   0  17        3.68        0.15      5.59 o 
   1   0  17      111.41      131.29     10.05 o 
   2   0  17      120.95      131.79     10.35 o 
   3   0  17       48.87       66.86     11.21 o 
   4   0  17       27.68       32.65     10.02 o 
   5   0  17       67.52       70.23     12.67 o 
   6   0  17       44.95       42.80     16.96 o 
  -5   1  17      143.20      134.84     13.63 o 
  -4   1  17      307.02      353.77     40.88 o 
  -3   1  17       62.92       63.17     13.91 o 
  -2   1  17      175.83      160.74     13.79 o 
  -1   1  17      243.90      231.50     12.51 o 
   0   1  17      195.76      202.57     14.49 o 
   1   1  17      376.13      403.73     13.31 o 
   2   1  17      424.51      415.42     13.56 o 
   3   1  17      279.90      283.76     23.50 o 
   4   1  17      232.38      230.34     17.00 o 
   5   1  17      138.55      131.76     14.88 o 
   6   1  17      112.58      131.90     29.04 o 
  -5   2  17       33.64       20.64     10.27 o 
  -4   2  17       60.95       61.25     11.39 o 
  -3   2  17      152.47      157.32     14.31 o 
  -2   2  17      279.92      244.53     15.98 o 
  -1   2  17       93.26       92.81      9.21 o 
   0   2  17       95.63      110.22      8.01 o 
   1   2  17      228.81      223.44     10.24 o 
   2   2  17       37.72       30.68      5.70 o 
   3   2  17       34.14       33.47      8.33 o 
   4   2  17       48.11       41.69      7.61 o 
   5   2  17        6.97        9.83      8.67 o 
   6   2  17       16.12       19.09     10.09 o 
  -5   3  17        0.10        6.61      8.70 o 
  -4   3  17        6.32        5.14      8.78 o 
  -3   3  17        8.22       10.19     10.46 o 
  -2   3  17      112.15      123.25     12.45 o 
  -1   3  17      208.31      218.31     12.31 o 
   0   3  17      194.24      215.39     17.04 o 
   1   3  17       17.81       30.55      5.69 o 
   2   3  17        0.68       -3.94      3.94 o 
   3   3  17       32.47       31.77      6.93 o 
   4   3  17      156.48      160.82     11.19 o 
   5   3  17      107.79      124.65     11.05 o 
   6   3  17       73.02       63.40     12.37 o 
  -5   4  17      194.28      250.29     18.50 o 
  -4   4  17      175.79      187.23     15.82 o 
  -3   4  17      209.36      210.64     15.48 o 
  -2   4  17      549.02      574.88     23.31 o 
  -1   4  17      401.52      438.93     19.39 o 
   0   4  17      582.60      567.68     15.68 o 
   1   4  17      320.20      294.17     11.16 o 
   2   4  17       30.19       34.90      5.81 o 
   3   4  17      167.54      158.75     10.78 o 
   4   4  17      263.09      275.39     14.24 o 
   5   4  17      178.40      163.82     11.83 o 
   6   4  17      118.68      125.97     14.33 o 
  -5   5  17       68.49       74.17     12.56 o 
  -4   5  17       89.02       75.68     12.12 o 
  -3   5  17      126.56      131.65     13.33 o 
  -2   5  17      115.58       94.12     11.44 o 
  -1   5  17       45.02       45.32      7.23 o 
   0   5  17       47.46       46.76      7.28 o 
   1   5  17       19.77       10.51      4.67 o 
   2   5  17        2.13        0.37      4.48 o 
   3   5  17      115.46      116.42      9.81 o 
   4   5  17       50.82       53.38      8.08 o 
   5   5  17        6.09        8.15      6.37 o 
   6   5  17        1.37        1.98      6.54 o 
  -5   6  17       15.97       21.37      9.83 o 
  -4   6  17        9.62       21.93      9.62 o 
  -3   6  17       66.51       84.83     11.95 o 
  -2   6  17      165.87      169.32     11.09 o 
  -1   6  17       87.34       93.13      8.91 o 
   0   6  17      118.59      128.77      9.68 o 
   1   6  17       59.18       69.84      8.13 o 
   2   6  17       96.50      122.84      9.54 o 
   3   6  17      164.54      176.39     11.08 o 
   4   6  17       83.93      109.22      9.99 o 
   5   6  17       50.92       73.35     12.09 o 
   6   6  17       73.33       80.32      9.93 o 
   7   6  17       98.40      113.89     14.11 o 
  -5   7  17       94.23       81.32     27.42 o 
  -4   7  17      199.03      214.00     16.66 o 
  -3   7  17      326.23      380.61     20.00 o 
  -2   7  17      290.86      288.43     13.79 o 
  -1   7  17       93.43       84.02      8.67 o 
   0   7  17      199.41      195.85     11.41 o 
   1   7  17      364.23      399.50     15.34 o 
   2   7  17      386.45      371.01     12.56 o 
   3   7  17      347.03      364.41     12.67 o 
   4   7  17      185.92      194.85     15.09 o 
   5   7  17      146.43      147.70     13.70 o 
   6   7  17       63.24       62.29     10.90 o 
  -5   8  17       34.19       29.07     14.27 o 
  -4   8  17       48.53       31.94      9.72 o 
  -3   8  17       43.24       40.40     10.25 o 
  -2   8  17       60.49       46.11      7.81 o 
  -1   8  17        9.31        9.39      5.79 o 
   0   8  17       14.93       15.10      6.02 o 
   1   8  17       92.30       86.26      7.60 o 
   2   8  17       50.86       32.90      5.81 o 
   3   8  17        2.35        5.05      4.69 o 
   4   8  17        9.01       11.18      7.68 o 
   5   8  17        1.22       -5.37      6.76 o 
   6   8  17        0.59        5.21      8.29 o 
  -4   9  17       27.02       25.90      7.49 o 
  -3   9  17       41.02       46.75      7.07 o 
  -2   9  17       20.98       32.91      7.70 o 
  -1   9  17       83.20       79.17      7.50 o 
   0   9  17      264.41      283.53     15.68 o 
   1   9  17      277.40      305.28     11.72 o 
   2   9  17      220.72      221.82     10.38 o 
   3   9  17      209.30      228.68     15.98 o 
   4   9  17      157.08      176.52     14.65 o 
   5   9  17       67.34       60.98     14.36 o 
   6   9  17       47.03       49.60     10.49 o 
  -4  10  17       93.02       92.95     10.61 o 
  -3  10  17      194.27      206.51     11.26 o 
  -2  10  17      167.63      146.72     12.89 o 
  -1  10  17      178.20      165.30      9.86 o 
   0  10  17      434.18      447.14     14.53 o 
   1  10  17      354.79      379.47     13.56 o 
   2  10  17      204.66      199.81     10.19 o 
   3  10  17      218.26      211.78     10.36 o 
   4  10  17      157.53      140.13     16.99 o 
   5  10  17       53.76       60.55     10.95 o 
   6  10  17       30.71       36.24      9.94 o 
  -3  11  17       41.60       34.21      6.78 o 
  -2  11  17       50.06       47.20     10.84 o 
  -1  11  17        8.24        1.33      4.79 o 
   0  11  17       11.77       12.93      5.31 o 
   1  11  17       11.16       14.19      5.08 o 
   2  11  17        4.92       -1.56      4.49 o 
   3  11  17        8.07        3.52      4.82 o 
   4  11  17       17.97       15.50      8.15 o 
   5  11  17        0.54       -6.74      6.74 o 
   6  11  17       10.80       15.99      8.96 o 
  -3  12  17       73.76       70.53      8.49 o 
  -2  12  17      104.78      113.69      9.31 o 
  -1  12  17      104.45      119.72      9.26 o 
   0  12  17       58.47       58.37      7.27 o 
   1  12  17       94.50       85.84      7.98 o 
   2  12  17      112.02      108.86      8.69 o 
   3  12  17       96.44       95.96      8.46 o 
   4  12  17       86.87       96.64     22.30 o 
   5  12  17       72.91       48.92     15.68 o 
   6  12  17       60.71       52.93     15.83 o 
  -2  13  17      110.52      122.16      9.88 o 
  -1  13  17      169.01      184.90     11.84 o 
   0  13  17      142.26      161.23     11.55 o 
   1  13  17      136.10      143.56     11.48 o 
   2  13  17      155.86      150.77      9.87 o 
   3  13  17      129.65      110.59      9.08 o 
   4  13  17      103.14      105.94      9.04 o 
   5  13  17       69.04       62.01     11.59 o 
  -1  14  17       14.83        7.95      6.05 o 
   0  14  17       25.20       27.46      6.40 o 
   1  14  17        8.37       11.56      5.83 o 
   2  14  17        9.97        6.46      5.76 o 
   3  14  17        0.03       -2.78      5.42 o 
   4  14  17        5.36        6.75      5.89 o 
   0  15  17       47.74       53.75      7.88 o 
   1  15  17       75.53       81.86      8.77 o 
   2  15  17       40.76       53.85      7.63 o 
   3  15  17      124.50      100.80      9.46 o 
  -2  -5  18       52.28       57.67     18.34 o 
  -1  -5  18      126.30      135.77     15.29 o 
   0  -5  18       80.72       73.45     12.43 o 
   1  -5  18       27.27       13.55     14.03 o 
  -3  -4  18       14.40       29.21      9.02 o 
  -2  -4  18       41.11       50.68     16.21 o 
  -1  -4  18       47.08       27.35     14.51 o 
   0  -4  18       30.45       24.60      9.73 o 
   1  -4  18       14.58        3.72     10.70 o 
   2  -4  18       19.20       19.66     13.73 o 
  -3  -3  18      231.15      230.86     18.06 o 
  -2  -3  18      343.94      381.09     21.23 o 
  -1  -3  18      255.18      271.74     14.72 o 
   0  -3  18      121.38      131.03     14.51 o 
   1  -3  18      138.63      158.46     14.66 o 
   2  -3  18      132.47      121.05     18.52 o 
   3  -3  18      100.25      105.15     14.42 o 
  -4  -2  18      118.62      110.52     11.85 o 
  -3  -2  18       57.05       57.50     11.65 o 
  -2  -2  18      109.89      130.09     13.87 o 
  -1  -2  18       66.50       52.51      8.49 o 
   0  -2  18       33.74       19.81      7.04 o 
   1  -2  18       65.21       64.46     13.94 o 
   2  -2  18       42.53       35.19     10.02 o 
   3  -2  18       12.80       22.22      9.85 o 
   4  -2  18        6.12        1.82      8.60 o 
  -4  -1  18       11.72       19.61      9.66 o 
  -3  -1  18        3.87       18.59      8.69 o 
  -2  -1  18        6.70        9.32      7.86 o 
  -1  -1  18       50.78       61.37      8.71 o 
   0  -1  18       30.01       27.17      7.06 o 
   1  -1  18       55.82       62.88      8.50 o 
   2  -1  18       59.21       65.60     11.00 o 
   3  -1  18       64.12       63.15     12.10 o 
   4  -1  18       58.87       68.32     12.72 o 
  -4   0  18      120.69      145.64     15.70 o 
  -3   0  18      214.11      237.97     17.61 o 
  -2   0  18      220.99      215.49     16.25 o 
  -1   0  18      233.63      216.30     12.90 o 
   0   0  18      274.94      286.73     14.23 o 
   1   0  18      255.76      270.71     11.67 o 
   2   0  18      185.00      196.78     22.30 o 
   3   0  18      200.76      211.84     16.89 o 
   4   0  18      155.04      150.52     15.61 o 
   5   0  18       72.60       64.90     12.97 o 
  -5   1  18       34.95       40.37     15.56 o 
  -4   1  18       75.93       69.71     12.17 o 
  -3   1  18      122.73       88.32     12.56 o 
  -2   1  18       62.99       45.41      9.70 o 
  -1   1  18       62.99       65.56      9.05 o 
   0   1  18      155.12      147.69     18.41 o 
   1   1  18      110.36       94.41      8.22 o 
   2   1  18       54.83       51.73      8.20 o 
   3   1  18       14.99        4.45      5.78 o 
   4   1  18       27.05       30.25     20.80 o 
   5   1  18        5.19       -7.83      7.83 o 
  -5   2  18        6.44       -2.04     12.41 o 
  -4   2  18       59.41       88.40     13.35 o 
  -3   2  18       37.12       55.52     11.05 o 
  -2   2  18       44.28       47.01      9.96 o 
  -1   2  18       51.29       54.77      8.28 o 
   0   2  18       79.65       69.31      7.53 o 
   1   2  18      242.14      249.58     14.04 o 
   2   2  18      110.78      128.00      8.81 o 
   3   2  18       29.65       35.13     12.97 o 
   4   2  18       69.85       72.78      9.44 o 
   5   2  18       97.61      113.19     14.77 o 
  -5   3  18       69.66       73.86     13.46 o 
  -4   3  18      134.28      134.11     14.91 o 
  -3   3  18      152.20      153.82     14.64 o 
  -2   3  18      295.49      286.51     31.20 o 
  -1   3  18      443.52      409.58     19.87 o 
   0   3  18      338.44      375.24     13.10 o 
   1   3  18      455.73      456.74     14.48 o 
   2   3  18      365.90      363.42     13.02 o 
   3   3  18      154.87      155.76     18.18 o 
   4   3  18      154.39      176.04     14.22 o 
   5   3  18       67.35       74.71     13.29 o 
   6   3  18       44.82       76.13     19.48 o 
  -5   4  18       54.33       37.52     15.17 o 
  -4   4  18       38.79       22.26     18.22 o 
  -3   4  18       57.27       48.72     10.12 o 
  -2   4  18       43.37       47.02      9.92 o 
  -1   4  18        9.85        3.30      6.79 o 
   0   4  18        4.06        9.02      5.03 o 
   1   4  18       96.78      100.96      8.23 o 
   2   4  18      126.62      109.20      8.25 o 
   3   4  18       49.57       38.23      7.47 o 
   4   4  18       21.85       17.52      7.70 o 
   5   4  18        0.03        1.10      6.30 o
[truncated: 18,203 more chars]
